# Supplementary material for: EhRacM differentially regulates macropinocytosis and motility in the enteric protozoan parasite Entamoeba histolytica
Source: PLoS Pathog. 2024 Nov 13;20(11):e1012364. doi: 10.1371/journal.ppat.1012364 (PMC11560011; doi:10.1371/journal.ppat.1012364)
Supplement: S1 Table — List of amino acid sequences and annotation names of 10 Ehrho (Ehrac) genes targeted for silencing in this study. (XLSX) [file ppat.1012364.s016.xlsx]

## Sheet: Supplementary Table1
Accession Number	Annotation	Annotation (Sunando)	Amino Acid Sequence
	(Chung Chau Hon)	(2022, MolMicro)
EHI_070730	EhRacC	EhRho7	MSEKPTSIKLVVVGDGAVGKTCLLISYSIRKFPEDYIPTVFDNYVVSLTAGTRQIQLALWDTAGQEEYDQLRPLSYSSASIFLICFSVTSSVSYDNVITKWHPEVIHFAPKVPIILVGTKLDTRNDPAIVKRLTEQGMTVINTAKGEELKNRIKAVKYIECSAKTSENLKTVFDEAVKTVLMNKPQQRSKCALL
EHI_029020	EhRho1B		MLAFSDMNTGAGKIENGKKALKIVVVGDGAVGKTCLLLAFSKGEIPTAYVPTVFENFSHVMKYKNEEFILHLWDTAGQEEYDRLRPLSYADSDVVLLCFAVNNRTSFDNISTKWEPEIKHYIDTAKTVLVGLKVDLRKDGSDDVTKQEGDDLCQKLGCVAYIEASSVAKIGLNEVFEKSVDCIFSNKPVPKASVTTQAKSQESTQQKKKSKCLLQ
EHI_068240	EhRacR1		MSAKINKVIKIGLVGDGAVGKTTFLLSYTSQSFLTEYTPTIFDNFCQIEPVGNDIFNVSLWDTAGQDEYSSYRAGCYNNCNFDVFLLCFSVTQRSSFRNIKNKWIIELRKYAPTVPVIVVGTQVDLREDNNKDHISKKEGEKMAKELKAKRYVECTSKDYETTHNVVLAAIEDYLEKEKEMIAKVKKQYKKEIEEEEKMMKLMKKEMEKQKAIEKENNSITPRDQSKNEEQPTTPSEQK
EHI_129750	EhRacG	EhRho2	MTMRPVKLVIVGDGAVGKTCMLISYTTNAFPNEYIPTVFENYNSSLVVDDVKINLGLWDTAGQEDYDRLRPLSYPSTDVFLVCFSVIAPASYENVEGKWKPEIDQHCPNVPIILVGTKIDIRDDPEQVKRLAEKNIVPIQPPQGDELAKKIGAVKYIECSALTQANLKLVFEEAVRAVLAKAAKEPTGKKEKGGKKGCSLF
EHI_012240	EhRacD1	EhRho5	MSAAPTDAKSVKLVVVGDGAVGKTCLLICYTTNEFPKDYVPTVFDNYMAPMTVDGEPINLGLWDTAGQEDYEQLRPLSYPNTDLFLLCFSVISRTSFNNISSKWLPEIKHYEPKCKMMVVGTKTDCRNDEAMIRKLADENQKPITTEEGEKLAKDIKAICYMECSALTRSGLNQVFDEAIHIVLNKNQSSKKSSKKCALL
EHI_197840	EhRacA2		MQAVKCVIVGDGAVGKTCLLISYTTNAFPNEYIPTVFDNYSATVMVDSKPINLGLWDTAGQEDYDRLRPLSYPQTDVFLICFSVVSPPSFDNVSSKWQPEVSHHCPKTPCLLVGTKLDMREDKEQLKRLEEKKITPITTEQGEAKCKDIGAVKYIECSALTQKNLRLVFDEAVRAVISPAGGAKKDKKKGGCMLF
EHI_135450	EhRacM	EhRho13	MTTEKRDADTLIKVVVVGDGTVGKTCLLISYTKNSFPKKYLPTVFDNYLAKVQYKKQEVMMELWDTAGQEEFDRIRPLSYKDTDIFLLCFAVDNDRSIKNITSKWVPEVKHHCSSGKLLVVGTKADLRNSAEHQLKLQQKGESFVSAAEGQELAEKIGAVGYCECSALTQEGLHDVFNKVIESTLNVKDVKERKMCCLL
EHI_146180	EhRacQ	EhRho16	MAEIKVIVIGDTNVGKTCLLLTYTTNSFPDTYVPTVFDNYTAPISVDKKTVQMNLWDTSGSDDLDEMRPLSYADTDCFMICFSIADEDSFERIKTKWVPEIRDNCGKDDPKIIIVGTKSDVRNNPNAIDVLKKQGKDLVKKESIEVMAKEVGAQAFCECSAITQSGLKEIFELAAKVSMGLLDAVVSEAPQAKEKKKGMFSKIFGKKDKKEKKDKK
EHI_194390	EhRacJ	EhRho15	MSVKLVAVGDGAVGKTSMLICYTKNEFPEEYIPTVFDNYSTTVTLGDEVISLAIWDTAGQEEYESIRPLSYPSTDVFLLCYSVVQQSSLDNIAEKWLPEVKHHCPSSRTLVVGLKTDLRDSVEEIKKLEAKNQKPIFPNDVQEFIKENNIECDGFCECSAKTQKGLKEVMIQAVRVCVGNGHTKTSTPTPDKDKLKKKSKSSKERKCCVLL
EHI_192450	EhRacP	EhRho14	MTAEVKVIVIGDTNVGKTCLLLTYTTNSFPDSYVPTVFDNYTAPISVEGKAIQMNLWDTSGSDDLDEMRPLSYTDTDCFMICFSIAEEESFERIKTKWVPEIREHCQNDDPRIILVGTKCDIRDSQKLIDTLKKQGKDLVKKESIEIMANEIGAKGFAECSAANQNGLNEVFEMAAKVALGMEDETGDKKDKKDKKDKKDKEKRKHNGSIFKKIFGK
