# Supplementary material for: EhRacM differentially regulates macropinocytosis and motility in the enteric protozoan parasite Entamoeba histolytica
Source: PLoS Pathog. 2024 Nov 13;20(11):e1012364. doi: 10.1371/journal.ppat.1012364 (PMC11560011; doi:10.1371/journal.ppat.1012364)
Supplement: S2 Table — Restriction sites are marked by bold letters. F stands for a forward primer, whereas R stands for a reverse primer. (XLSX) [file ppat.1012364.s017.xlsx]

## Sheet: Supplementary Table2
Episomal Overexpression	EhracC	F	ttccccgggATGAGTGAAAAACCCACATCA
	EhracC	R	gggctcgagTTATAAAAGAGCACACTTTGA
	Ehrho1B	F	ttccccgggATGCTTGCATTTTCTGATATG
	Ehrho1B	R	gggggatccTTATTGTAAAAGGCATTTTGATTTTT
	XP_651936	F	ttccccgggATGAGCGCAAAGATTAATAAA
	XP_651936	R	gggctcgagTTAGTTATTTTCCTTTTCTAT
	EhracG	F	ttccccgggATGACTATGAGACCAGTGAAA
	EhracG	R	gggctcgagTTAGAATAATGAGCATCCTTT
	EhracD1	F	ttccccgggATGTCAGCTGCACCAACAGAT
	EhracD1	R	gggctcgagTTACAACAAAGCACATTTCTT
	EhracA2	F	tttcccgggATGCAAGCCGTCAAATGTGTC
	EhracA2	R	gggctcgagTTAGAAGAGCATACATCCTCC
	EhracM	F	ttccccgggATGACCACAGAGAAAAGAGAT
	EhracM	R	gggctcgagTTAAAGCAAGCAACACATTTT
	EhracQ	F	ttccccgggATGGCTGAGATCAAGGTAATA
	EhracQ	R	gggctcgagTTATTTTTTATCTTTCTTTTC
	EhracJ	F	ttccccgggATGTCTGTCAAATTGGTTGCT
	EhracJ	R	gggctcgagCTACAACAAAACACAACATTT
	EhracP	F	ttccccgggATGACCGCCGAGGTTAAAGTA
	EhracP	R	gggctcgagTTATTTTCCAAATATCTTCTT
	RNA Polymerase II	F	GATCCAACATATCCTAAAACAACA
	RNA Polymerase II	R	TCAATTATTTTCTGACCCGTCCTTC
Gene silencing	EhracC	F	cagaggcctATGAGTGAAAAACCCACATCA
	EhracC	R	ggagagctcAACAGTCATACCTTGTTCTGT
	Ehrho1B	F	cagaggcctATGCTTGCATTTTCTGATATG
	Ehrho1B	R	ggagagctcACCATCTTTTCGAAGATCAAC
	XP_651936	F	cagaggcctATGAGCGCAAAGATTAATAAA
	XP_651936	R	ggagagctcTCCTTCTTTTTTAGAAATATG
	EhracG	F	cagaggcctATGACTATGAGACCAGTGAAA
	EhracG	R	ggagagctcTTGAATTGGGACAATATTCTT
	EhracD1	F	cagaggcctATGTCAGCTGCACCAACAGAT
	EhracD1	R	ggagagctcGTTTTCATCAGCTAATTTTCT
	EhracA2	F	cagaggcctATGCAAGCCGTCAAATGTGTC
	EhracA2	R	ggagagctcTTCAGTAGTAATTGGTGTAAT
	EhracM	F	cagaggcctATGACCACAGAGAAAAGAGAT
	EhracM	R	ggagagctcTTTTTGTTGTAATTTTAATTG
	EhracQ	F	cagaggcctATGGCTGAGATCAAGGTAATA
	EhracQ	R	ggagagctcTTTAACCAAGTCTTTTCCTTG
	EhracJ	F	cagaggcctATGTCTGTCAAATTGGTTGCT
	EhracJ	R	ggagagctcGTCGTTAGGAAATATTGGTTT
	EhracP	F	cagaggcctATGACCGCCGAGGTTAAAGTA
	EhracP	R	ggagagctcAACAAGGTCTTTTCCTTGTTT
RT-PCR, qRT-PCR	EhracC	F	ACAAAATGGCACCCTGAAGT
	EhracC	R	GCACACTTTGACCTTTGCTGT
	Ehrho1B	F	TCAAAAACTTGGGTGTGTTGCT
	Ehrho1B	R	ACAGAAGCTTTGGGAACAGGT
	EhracG	F	TGTCCCAATTCAACCTCCTCA
	EhracG	R	TGGCTCTTTAGCAGCTTTAGCA
	EhracD1	F	TGACTGTTGATGGAGAACCTATT
	EhracD1	R	ACGACAATCAGTCTTTGTTCCAA
	EhracA2	F	TGGCAACCAGAAGTTTCTCA
	EhracA2	R	GAAGAGCATACATCCTCCTTTCT
	EhracM	F	TGGAACAAAAGCTGATTTGCGA
	EhracM	R	AGCAGAGCACTCACAATAACCA
	EhracQ	F	GGCAAAAGAAGTTGGAGCACA
	EhracQ	R	GGAGCTTCAGAGACAACAGCA
	EhracJ	F	TGGCTTTTGTGAGTGTTCTGC
	EhracJ	R	TCTGGGGTTGGTGTAGATGT
	EhracP	F	GCAGAGGAGGAATCATTTGAACG
	EhracP	R	CCACTTTTGCCGCCATTTCA
	RNA Polymerase II	F	ACAGTTGCTGCAGATGTGAGT
	RNA Polymerase II	R	GGAATTCCTCCTTCAGCCCA
