# Supplementary material for: EhRacM differentially regulates macropinocytosis and motility in the enteric protozoan parasite Entamoeba histolytica
Source: PLoS Pathog. 2024 Nov 13;20(11):e1012364. doi: 10.1371/journal.ppat.1012364 (PMC11560011; doi:10.1371/journal.ppat.1012364)
Supplement: S3 Table — List of the genes whose total RNA expression level decreased more than two times in the EhracM gene silenced strain (EhracM gs) compared to the psAP2 mock strain. Only the genes with adjusted p-value (padj) < 0.05 are shown. The 6 rows on the left indicate the RNA expression level of each sample. 1st, 2nd, and 3rd indicate three biologically independent replicates. The EhracM gs Average column indicates the transcript amount of each gene in the EhracM gs strain, whereas the psAP2 Average column shows that of the psAP2 mock strain, respectively, based on three biological replicates. Each gene was classified by Protein ANalysis THrough Evolutionary Relationships (PANTHER) classification system’s protein class annotation data set. Rho-related or Ras-related genes are shown in orange. (XLSX) [file ppat.1012364.s018.xlsx]

## Sheet: Supplementary Table3
EhracM gs (1st)	EhracM gs (2nd)	EhracM gs (3rd)	psAP2 (1st)	psAP2 (2nd)	psAP2 (3rd)	EhracM gs Average	psAP2 Average	log2FoldChange	padj	gene name	gene description	PANTHER Protein Class
4.46834	0	0.95928	1521.27	1458.99	1440.32	1.80921	1473.53	-9.67859	2.42957e-47	EHI_135450	Rho family GTPase (EhRacM)
0	0	0.95928	21.6481	21.3111	30.0653	0.31976	24.3415	-5.97029	3.45965e-05	EHI_137370	hypothetical protein	protease (PC00190)
0	0	0	5.90402	8.19659	7.51634	0	7.20565	-5.17897	0.00336105	EHI_080380	hypothetical protein
3.35125	2.37067	2.87784	92.4963	74.5889	2.81863	2.86659	56.6346	-4.30287	0.00358351	EHI_062520	hypothetical protein
0	1.18534	0	3.93601	5.73761	7.51634	0.395112	5.72999	-3.88574	0.0394376	EHI_142120	heat shock transcription factor, putative	winged helix/forkhead transcription factor (PC00246)
0	1.18534	0.95928	7.87202	7.37693	12.214	0.714872	9.15433	-3.67109	0.0173612	EHI_140200	hypothetical protein
2.23417	0	0	5.90402	9.01624	10.335	0.744723	8.41841	-3.5366	0.0265753	EHI_040060	cylicin-2, putative
2.23417	0	0.95928	4.92002	10.6556	10.335	1.06448	8.63685	-3.01098	0.0334762	EHI_019290	hypothetical protein
2.23417	0	0.95928	4.92002	4.91795	15.0327	1.06448	8.29021	-2.94478	0.0452201	EHI_036490	surface antigen ariel1, putative
4.46834	2.37067	0.95928	10.824	11.4752	31.9444	2.59943	18.0812	-2.82333	0.00346339	EHI_188860	hypothetical protein
1.11708	4.74134	0	13.776	13.9342	11.2745	1.95281	12.9949	-2.8106	0.0113734	EHI_118400	hypothetical protein
2.23417	2.37067	1.91856	11.808	13.9342	19.7304	2.17447	15.1575	-2.80893	0.00418403	EHI_140970	tRNA (cytosine-5-)-methyltransferase, putative	RNA methyltransferase (PC00033)
0	1.18534	2.87784	6.88802	10.6556	10.335	1.35439	9.29285	-2.72594	0.035487	EHI_104220	hypothetical protein
22.3417	39.1161	24.9413	147.6	147.539	216.095	28.7997	170.411	-2.57491	5.97951e-19	EHI_033550	hypothetical protein, conserved	cytoskeletal protein (PC00085)
0	2.37067	2.87784	4.92002	10.6556	15.9722	1.7495	10.5159	-2.56732	0.0350564	EHI_060750	hypothetical protein
1.11708	3.55601	2.87784	14.76	14.7539	9.39542	2.51698	12.9698	-2.36717	0.018375	EHI_118410	tyrosine kinase, putative	protein modifying enzyme (PC00260)
33.5125	37.9307	48.9233	182.041	200.816	193.546	40.1222	192.134	-2.25045	1.5795e-21	EHI_114950	hypothetical protein, conserved	cytoskeletal protein (PC00085)
78.1959	62.8228	65.231	281.425	336.06	313.807	68.7499	310.431	-2.17685	1.6116e-31	EHI_073610	hypothetical protein
31.2784	23.7067	29.7377	126.936	119.67	131.536	28.2409	126.047	-2.15256	3.08724e-14	EHI_025990	AIG1 family protein, putative	small GTPase (PC00208)
4.46834	7.11201	7.67424	20.6641	27.8684	36.6421	6.4182	28.3915	-2.1398	0.000817679	EHI_033010	hypothetical protein
36.8638	34.3747	17.267	80.6883	112.293	162.541	29.5019	118.507	-2.02091	1.15683e-08	EHI_087700	hypothetical protein
7.81959	1.18534	2.87784	17.7121	14.7539	15.0327	3.96092	15.8329	-1.99772	0.0233215	EHI_072000	serine-rich 25 kDa antigen protein, putative
1.11708	3.55601	7.67424	16.7281	14.7539	18.7908	4.11578	16.7576	-1.98836	0.0201925	EHI_118420	hypothetical protein
12.2879	10.668	23.0227	69.8642	63.9334	44.1585	15.3262	59.3187	-1.9304	1.25456e-05	EHI_053470	Sec7 domain protein	guanyl-nucleotide exchange factor (PC00113)
4.46834	7.11201	3.83712	28.5361	12.2949	16.9118	5.13916	19.2476	-1.91386	0.0148642	EHI_161190	myotubularin-related protein 2, putative	phosphatase (PC00181)
161.977	137.499	124.706	468.385	446.714	622.916	141.394	512.672	-1.86039	3.93336e-29	EHI_096270	hypothetical protein
4.46834	5.92668	6.71496	18.6961	16.3932	27.2467	5.70332	20.7786	-1.85632	0.0102782	EHI_054680	hypothetical protein
16.7563	28.4481	28.7784	76.7522	86.0642	102.41	24.6609	88.4088	-1.83827	7.51316e-08	EHI_156390	casein kinase 1, putative	non-receptor serine/threonine protein kinase (PC00167)
4.46834	4.74134	8.63352	23.6161	17.2128	22.549	5.94773	21.126	-1.80468	0.0113221	EHI_073510	hypothetical protein
52.503	47.4134	42.2083	154.488	169.669	155.964	47.3749	160.041	-1.76139	1.26051e-13	EHI_201420	predicted protein
10.0538	8.29735	7.67424	25.5841	23.7701	36.6421	8.67512	28.6654	-1.72629	0.00376175	EHI_076810	serine/threonine- protein phosphatase PP-Z, putative	protein phosphatase (PC00195)
12.2879	9.48268	3.83712	23.6161	30.3274	24.4281	8.53591	26.1238	-1.6379	0.0103242	EHI_150410	hypothetical protein (DH-domain containing RhoGEF)	guanyl-nucleotide exchange factor (PC00113)
45.8005	32.0041	31.6562	95.4483	104.916	139.052	36.4869	113.139	-1.63524	5.56441e-08	EHI_049960	hypothetical protein
12.2879	18.9654	24.9413	44.2801	54.0975	77.0424	18.7315	58.4733	-1.63176	0.00016084	EHI_188140	hypothetical protein	non-motor actin binding protein (PC00165)
35.7467	62.8228	70.9867	199.753	167.21	158.783	56.5187	175.249	-1.62546	2.04648e-10	EHI_198990	formate/nitrite transporter family protein, putative	transporter (PC00227)
5.58542	7.11201	8.63352	20.6641	16.3932	29.1258	7.11032	22.061	-1.62226	0.0182058	EHI_174560	hypothetical protein
45.8005	61.6374	62.3532	163.345	174.587	178.513	56.597	172.148	-1.60292	2.31246e-12	EHI_035570	protein kinase, putative	protein modifying enzyme (PC00260)
4.46834	7.11201	8.63352	19.6801	15.5735	26.3072	6.73796	20.5202	-1.5939	0.0253276	EHI_174580	hypothetical protein
20.1075	11.8534	15.3485	41.3281	53.2778	47.9166	15.7698	47.5075	-1.59079	0.000363938	EHI_127440	tyrosine kinase, putative	protein modifying enzyme (PC00260)
27.9271	33.1894	30.6969	87.5763	109.834	76.1029	30.6045	91.1711	-1.57877	8.93904e-07	EHI_020110	hypothetical protein
21.2246	22.5214	21.1042	64.9442	64.753	62.9493	21.6167	64.2155	-1.57236	1.91292e-05	EHI_059700	heat shock protein 70, putative	Hsp70 family chaperone (PC00027)
661.314	619.93	593.794	1734.8	1844.23	1987.13	625.013	1855.39	-1.57087	3.71179e-72	EHI_052890	hypothetical protein
30.1613	28.4481	31.6562	74.7842	96.7197	93.9542	30.0885	88.486	-1.55567	9.9556e-07	EHI_074740	tyrosine kinase, putative	protein modifying enzyme (PC00260)
44.6834	24.892	26.8598	69.8642	92.6214	118.382	32.1451	93.6226	-1.54535	8.40186e-06	EHI_174920	hypothetical protein	protein modifying enzyme (PC00260)
126.231	117.348	98.8058	254.857	277.864	446.282	114.128	326.334	-1.51821	5.20649e-12	EHI_074750	Ras family GTPase	small GTPase (PC00208)
16.7563	9.48268	12.4706	31.4881	36.065	41.3398	12.9032	36.2976	-1.49022	0.00347545	EHI_120930	protein kinase domain containing protein	protein modifying enzyme (PC00260)
93.8351	128.016	94.9687	236.161	302.454	341.054	105.607	293.223	-1.47909	1.1091e-13	EHI_110290	hypothetical protein
22.3417	48.5988	60.4346	90.5283	127.047	143.75	43.7917	120.442	-1.45281	1.48213e-05	EHI_005260	surface antigen ariel1, putative
11.1708	9.48268	10.5521	28.5361	20.4915	36.6421	10.4019	28.5566	-1.45119	0.0133525	EHI_139350	ser/thr protein phosphatase family protein	esterase (PC00097)
92.718	104.31	116.073	261.745	272.946	310.988	104.367	281.893	-1.42988	1.30581e-15	EHI_161960	protein kinase, putative	protein modifying enzyme (PC00260)
176.499	188.468	235.983	471.337	540.155	609.763	200.317	540.418	-1.42745	2.10774e-21	EHI_023150	hypothetical protein
30.1613	8.29735	18.2263	43.2961	41.8026	67.647	18.895	50.9152	-1.42351	0.00346339	EHI_025220	hypothetical protein	phosphodiesterase (PC00185)
7.81959	8.29735	10.5521	18.6961	22.9504	30.0653	8.88967	23.9039	-1.42002	0.0256565	EHI_012450	hypothetical protein
21.2246	41.4867	32.6155	78.7202	79.5069	95.8333	31.7756	84.6868	-1.41679	2.48422e-05	EHI_036890	ATPase, Vps4 oligomerisation domain containing protein	non-motor actin binding protein (PC00165)
116.177	86.5295	111.276	248.953	251.635	335.416	104.661	278.668	-1.40867	8.13665e-13	EHI_103870	hypothetical protein
39.098	36.7454	40.2897	82.6563	99.1787	124.02	38.711	101.951	-1.39562	3.28721e-06	EHI_140700	hypothetical protein
93.8351	139.87	110.317	256.825	290.979	346.691	114.674	298.165	-1.38208	8.19994e-13	EHI_035950	protein kinase domain containing protein
8.93668	7.11201	7.67424	18.6961	18.0325	23.4885	7.90764	20.0724	-1.34232	0.049839	EHI_124390	hypothetical protein, conserved	guanyl-nucleotide exchange factor (PC00113)
48.0347	40.3014	35.4933	121.032	102.457	89.2565	41.2765	104.249	-1.33988	4.55719e-06	EHI_075420	P-glycoprotein 5, putative
548.489	515.621	635.043	1209.34	1400.8	1649.84	566.384	1419.99	-1.32407	8.41019e-29	EHI_035100	hypothetical protein
54.7372	69.9348	50.8418	119.064	149.998	162.541	58.5046	143.868	-1.30577	2.62612e-07	EHI_114430	hypothetical protein
15.6392	10.668	9.5928	28.5361	27.0487	31.9444	11.9667	29.1764	-1.29022	0.0210214	EHI_051920	protein kinase, putative	protein modifying enzyme (PC00260)
1099.21	1021.76	1022.59	2437.38	2458.16	2729.37	1047.85	2541.63	-1.27844	2.68178e-60	EHI_025090	long-chain-fatty-acid--CoA ligase, putative	ligase (PC00142)
20.1075	10.668	17.267	26.5681	30.3274	60.1307	16.0142	39.0087	-1.27719	0.0178301	EHI_117650	cysteine protease, putative	cysteine protease (PC00081)
51.3859	40.3014	41.249	99.3843	92.6214	127.778	44.3121	106.594	-1.26597	1.20413e-05	EHI_154150	suppressor protein SRP40, putative
16.7563	14.224	9.5928	38.3761	30.3274	28.1863	13.5244	32.2966	-1.26446	0.0181812	EHI_057960	hypothetical protein
34.6296	60.4521	53.7197	116.112	127.047	113.685	49.6005	118.948	-1.26301	4.92284e-06	EHI_148000	hypothetical protein	scaffold/adaptor protein (PC00226)
25.693	24.892	33.5748	44.2801	79.5069	77.982	28.0533	67.2563	-1.2582	0.00113878	EHI_062090	protein kinase domain containing protein	protein modifying enzyme (PC00260)
17.8734	14.224	15.3485	32.4721	41.8026	38.5212	15.8153	37.5986	-1.25151	0.00932097	EHI_187290	hypothetical protein
37.9809	47.4134	66.1903	113.16	116.392	131.536	50.5282	120.363	-1.2422	8.13195e-06	EHI_096310	hypothetical protein
262.515	283.295	265.72	559.898	646.711	702.777	270.51	636.462	-1.23588	1.89692e-22	EHI_136450	SAC3/GANP family protein	scaffold/adaptor protein (PC00226)
77.0789	96.0122	89.213	197.785	197.538	220.792	87.4347	205.372	-1.23219	6.45762e-10	EHI_140990	leucine rich repeat / protein phosphatase 2C domain containing protein	protein phosphatase (PC00195)
31.2784	22.5214	21.1042	60.0242	52.4582	61.0702	24.968	57.8509	-1.21453	0.00156989	EHI_148550	protein tyrosine kinase domain-containing protein	protein modifying enzyme (PC00260)
119.528	104.31	141.014	260.761	269.668	319.444	121.617	283.291	-1.21378	2.63393e-11	EHI_082060	uncharacterized protein
149.689	124.46	125.666	311.929	327.044	284.681	133.272	307.885	-1.20967	3.15125e-13	EHI_151720	hypothetical protein	serine protease (PC00203)
21.2246	26.0774	23.982	45.2641	49.9992	69.5261	23.7613	54.9298	-1.20952	0.00273771	EHI_022280	protein kinase domain containing protein
13.405	28.4481	17.267	31.4881	48.3599	54.4934	19.7067	44.7805	-1.19541	0.0123167	EHI_104460	nonsense-mediated mRNA decay protein, putative
18.9904	30.8187	31.6562	59.0402	57.3761	70.4656	27.1551	62.294	-1.19342	0.0015254	EHI_055660	peptidase, C54 family	cysteine protease (PC00081)
134.05	90.0855	85.3759	224.353	224.586	257.434	103.171	235.458	-1.19326	9.31621e-09	EHI_073060	hypothetical protein, conserved	cytoskeletal protein (PC00085)
135.167	120.904	132.381	264.697	323.765	298.774	129.484	295.745	-1.19185	2.03332e-12	EHI_151340	uncharacterized protein	scaffold/adaptor protein (PC00226)
154.158	175.43	155.403	358.177	377.863	359.845	161.664	365.295	-1.17883	1.61009e-15	EHI_064630	hypothetical protein
58.0884	107.866	102.643	181.057	197.538	224.551	89.5323	201.048	-1.16574	7.96166e-07	EHI_140670	DNA replication licensing factor, putative	DNA metabolism protein (PC00009)
39.098	27.2627	34.5341	68.8802	65.5727	92.0751	33.6316	75.5093	-1.16229	0.000691181	EHI_174930	DENN domain protein	guanyl-nucleotide exchange factor (PC00113)
256.93	274.998	229.268	495.938	547.532	655.8	253.732	566.423	-1.16152	2.21945e-16	EHI_029010	hypothetical protein
31.2784	17.78	30.6969	59.0402	72.9496	46.9771	26.5851	59.6556	-1.16057	0.00370143	EHI_062300	hypothetical protein
65.908	53.3401	65.231	125.952	129.506	156.904	61.493	137.454	-1.15656	2.72985e-06	EHI_197280	protein kinase domain containing protein	non-receptor serine/threonine protein kinase (PC00167)
213.363	201.507	220.634	463.465	477.041	475.408	211.835	471.972	-1.15418	5.07278e-19	EHI_125380	hypothetical protein
41.3321	55.7108	34.5341	75.7682	104.097	109.926	43.859	96.5971	-1.15024	0.000236565	EHI_049930	hypothetical protein
22.3417	18.9654	18.2263	37.3921	40.9829	53.5539	19.8445	43.9763	-1.14987	0.00980059	EHI_145850	hypothetical protein
22.3417	11.8534	11.5114	36.4081	34.4257	30.0653	15.2355	33.633	-1.14738	0.0292549	EHI_139360	acetyltransferase, GNAT family	acetyltransferase (PC00038)
392.097	424.35	421.124	869.859	922.116	947.998	412.524	913.324	-1.14671	2.78041e-30	EHI_068290	hypothetical protein
44.6834	30.8187	14.3892	58.0562	67.212	70.4656	29.9638	65.2446	-1.13708	0.006118	EHI_129490	CXXC-rich protein
48.0347	46.2281	44.1269	86.5923	97.5394	119.322	46.1299	101.151	-1.13435	8.01613e-05	EHI_162570	ornithine cyclodeaminase, putative	reductase (PC00198)
266.983	285.666	230.227	474.289	531.139	707.475	260.959	570.968	-1.13223	1.47371e-12	EHI_173500	hypothetical protein
69.2593	96.0122	71.946	137.76	179.505	200.122	79.0725	172.463	-1.13098	2.14091e-06	EHI_187170	hypothetical protein
43.5663	23.7067	29.7377	61.9922	81.1462	68.5866	32.3369	70.575	-1.12784	0.00171812	EHI_129890	type A flavoprotein, putative	oxidoreductase (PC00176)
51.3859	77.0468	72.9052	156.456	139.342	144.689	67.1127	146.829	-1.12765	3.00311e-06	EHI_007040	hypothetical protein	DNA metabolism protein (PC00009)
401.033	465.837	497.866	950.547	946.706	1081.41	454.912	992.888	-1.12413	1.59078e-24	EHI_173430	hypothetical protein
589.821	732.537	661.903	1251.65	1436.04	1625.41	661.42	1437.7	-1.12095	1.22277e-23	EHI_115500	uncharacterized protein
74.8447	78.2321	76.7424	164.329	159.833	175.694	76.6064	166.619	-1.12068	1.66621e-07	EHI_166370	hypothetical protein
62.5568	74.6761	83.4573	143.664	154.915	180.392	73.5634	159.657	-1.11421	1.43287e-06	EHI_031340	hypothetical protein
82.6643	65.1935	63.3125	128.904	151.637	175.694	70.3901	152.079	-1.11408	3.97595e-06	EHI_004210	uncharacterized protein	GTPase-activating protein (PC00257)
563.011	683.939	699.315	1324.47	1329.49	1560.58	648.755	1404.84	-1.11364	9.2285e-26	EHI_055960	ubiquitin fusion degradation protein, putative
110.591	96.0122	109.358	234.193	229.504	217.974	105.32	227.224	-1.10703	1.92249e-09	EHI_200960	hypothetical protein
88.2497	106.68	77.7016	170.233	185.243	228.309	90.8772	194.595	-1.10424	4.49066e-07	EHI_056620	hypothetical protein
346.296	470.578	562.138	980.067	915.559	1073.9	459.671	989.841	-1.10362	8.43103e-15	EHI_134610	DEAD/DEAH box helicase, putative	DNA metabolism protein (PC00009)
130.699	156.464	153.485	334.561	323.765	288.439	146.883	315.589	-1.1029	1.29103e-11	EHI_124860	protein kinase, putative	protein modifying enzyme (PC00260)
33.5125	23.7067	30.6969	54.1202	72.13	62.0098	29.3054	62.7533	-1.0976	0.00281733	EHI_197190	hypothetical protein (RasGEF)
53.6201	40.3014	46.0454	91.5123	109.015	96.7728	46.6556	99.0999	-1.08746	0.000139166	EHI_094130	hypothetical protein
35.7467	55.7108	69.0681	141.696	99.9984	100.531	53.5085	114.075	-1.08302	0.000391745	EHI_199140	hypothetical protein
25.693	28.4481	19.1856	57.0722	54.0975	42.2794	24.4422	51.1497	-1.07448	0.00894619	EHI_022610	phospholipase C precursor, putative
97.1864	157.65	120.869	254.857	225.406	309.109	125.235	263.124	-1.07291	2.66158e-07	EHI_179090	hypothetical protein	guanyl-nucleotide exchange factor (PC00113)
145.221	106.68	109.358	219.433	265.569	271.528	120.42	252.177	-1.06873	2.88453e-08	EHI_117900	hypothetical protein
27.9271	27.2627	15.3485	53.1362	55.7368	37.5817	23.5128	48.8182	-1.06767	0.0151738	EHI_119360	hypothetical protein
14.5221	21.336	20.1449	31.4881	35.2453	50.7353	18.6677	39.1562	-1.06756	0.0273587	EHI_041480	hypothetical protein
41.3321	52.1548	33.5748	85.6083	95.0804	83.6192	42.3539	88.1026	-1.06722	0.000532858	EHI_152020	Rho guanine nucleotide exchange factor, putative	guanyl-nucleotide exchange factor (PC00113)
91.601	87.7148	101.684	168.265	181.145	238.644	93.6665	196.018	-1.06213	1.0329e-06	EHI_062530	hypothetical protein
176.499	177.8	170.752	298.153	398.354	389.91	175.017	362.139	-1.0516	1.16391e-10	EHI_056670	hypothetical protein
52.503	64.0081	63.3125	122.016	117.211	133.415	59.9412	124.214	-1.04952	2.8656e-05	EHI_177600	hypothetical protein
113.943	114.978	144.851	250.921	236.881	288.439	124.59	258.747	-1.04823	1.40468e-08	EHI_068050	Rho guanine nucleotide exchange factor, putative	guanyl-nucleotide exchange factor (PC00113)
33.5125	42.6721	39.3305	78.7202	84.4248	75.1634	38.505	79.4361	-1.04648	0.000886945	EHI_101130	hypothetical protein
51.3859	74.6761	58.5161	99.3843	110.654	170.057	61.526	126.698	-1.04483	0.000354226	EHI_177560	RNA recognition motif domain containing protein	RNA splicing factor (PC00148)
194.373	169.503	144.851	312.913	331.962	401.184	169.576	348.686	-1.04331	8.4268e-10	EHI_107090	hypothetical protein
33.5125	59.2668	37.4119	74.7842	99.1787	92.0751	43.3971	88.6793	-1.04114	0.00134601	EHI_143810	hypothetical protein
139.636	168.318	170.752	281.425	345.076	357.965	159.568	328.156	-1.04018	6.34958e-10	EHI_072080	RhoGAP domain containing protein	GTPase-activating protein (PC00257)
128.465	106.68	103.602	216.481	228.685	249.918	112.916	231.695	-1.03888	2.916e-08	EHI_017760	tyrosine kinase, putative	protein modifying enzyme (PC00260)
34.6296	21.336	23.0227	30.5041	44.2616	87.3774	26.3295	54.0477	-1.03841	0.0332406	EHI_067220	Rho family GTPase (EhRacH)	small GTPase (PC00208)
68.1422	123.275	122.788	219.433	209.833	217.034	104.735	215.433	-1.03787	3.74397e-06	EHI_062670	hypothetical protein
46.9176	42.6721	43.1676	77.7362	91.8018	102.41	44.2524	90.6494	-1.03583	0.000507022	EHI_133550	myb-like DNA-binding domain containing protein
118.411	126.831	141.014	259.777	252.455	280.923	128.752	264.385	-1.03453	2.15612e-09	EHI_198940	hypothetical protein
24.5759	23.7067	29.7377	65.9282	57.3761	36.6421	26.0067	53.3155	-1.03036	0.0138289	EHI_011820	hypothetical protein
308.315	340.191	352.056	569.738	654.088	799.55	333.521	674.459	-1.01531	2.62478e-13	EHI_105080	zinc finger protein, putative	RNA metabolism protein (PC00031)
51.3859	80.6028	62.3532	137.76	117.211	136.234	64.7806	130.402	-1.01151	8.55683e-05	EHI_185110	G-box-binding factor, putative
126.231	100.754	88.2537	200.737	216.39	216.095	105.079	211.074	-1.01082	4.82713e-07	EHI_070710	Rap/Ran GTPase activating protein, putative	GTPase-activating protein (PC00257)
687.007	1026.5	1109.89	1893.22	1974.56	1819.89	941.131	1895.89	-1.00951	1.5867e-14	EHI_179340	HMG box protein	chromatin/chromatin-binding, or -regulatory protein (PC00077)
36.8638	47.4134	36.4526	62.9762	96.7197	81.7401	40.2433	80.4787	-1.00853	0.00232969	EHI_197470	hypothetical protein
52.503	78.2321	90.1723	160.393	138.522	147.508	73.6358	148.808	-1.00849	5.29916e-05	EHI_197080	hypothetical protein
