# Supplementary material for: EhRacM differentially regulates macropinocytosis and motility in the enteric protozoan parasite Entamoeba histolytica
Source: PLoS Pathog. 2024 Nov 13;20(11):e1012364. doi: 10.1371/journal.ppat.1012364 (PMC11560011; doi:10.1371/journal.ppat.1012364)
Supplement: S4 Table — List of the genes whose total RNA expression level increased more than two times in the EhracM gene silenced strain (EhracM gs) compared to the psAP2 mock strain. Only the genes with adjusted p-value (padj) < 0.05 are shown. The 6 rows on the left indicate the RNA expression level of each sample. 1st, 2nd, and 3rd indicate three biologically independent replicates. The EhracM gs Average column indicates the transcript amount of each gene in EhracM gs strain, whereas the psAP2 Average column shows that of the psAP2 mock strain, respectively, based on three biological replicates. Each gene was classified by PANTHER classification system’s protein class annotation data set. Rho-related or Ras-related genes are shown in orange. (XLSX) [file ppat.1012364.s019.xlsx]

## Sheet: Supplementary Table4
EhracM gs (1st)	EhracM gs (2nd)	EhracM gs (3rd)	psAP2 (1st)	psAP2 (2nd)	psAP2 (3rd)	EhracM gs Average	psAP2 Average	log2FoldChange	padj	gene name	gene description	PANTHER Protein Class
995.323	1365.51	956.402	69.8642	101.638	86.4379	1105.74	85.9799	3.67616	1.77943e-120	EHI_098180	surface antigen ariel1, putative	-
35.7467	79.4175	79.6202	11.808	15.5735	11.2745	64.9281	12.8854	2.32742	1.38299e-08	EHI_195040	hypothetical protein	-
139.636	35.5601	37.4119	12.792	14.7539	21.6095	70.8692	16.3851	2.11125	9.84479e-06	EHI_012480	60S ribosomal protein L10a-2, putative	ribosomal protein (PC00202)
984.152	981.458	919.949	246.985	242.619	245.22	961.853	244.941	1.97304	4.01223e-84	EHI_127670	hypothetical protein	-
2266.57	2150.2	2161.26	690.77	528.68	466.952	2192.67	562.134	1.96531	1.46768e-73	EHI_062960	hypothetical protein	-
78.1959	104.31	79.6202	19.6801	27.8684	22.549	87.3752	23.3658	1.89233	6.33877e-10	EHI_110980	Rho guanine nucleotide exchange factor, putative	guanyl-nucleotide exchange factor (PC00113)
188.787	203.878	235.023	59.0402	53.2778	58.2516	209.23	56.8565	1.88416	3.56567e-21	EHI_119040	AIG1 family protein, putative	small GTPase (PC00208)
12.2879	10.668	19.1856	3.93601	3.27863	4.69771	14.0472	3.97079	1.83681	0.0115383	EHI_131250	hypothetical protein	-
691.476	484.802	518.011	177.121	175.407	158.783	564.763	170.437	1.72788	1.25752e-31	EHI_014180	hypothetical protein	-
3699.79	3524	3834.24	1221.15	1113.1	1072.96	3686.01	1135.73	1.69939	1.09536e-122	EHI_120900	calcium-binding protein 1 (EhCBP1)	calmodulin-related (PC00061)
40.2151	18.9654	42.2083	13.776	13.1145	4.69771	33.7962	10.5294	1.68489	0.00097134	EHI_195270	AIG1 family protein, putative	small GTPase (PC00208)
147.455	169.503	192.815	46.2481	61.4744	58.2516	169.924	55.3247	1.61643	9.76514e-14	EHI_022500	AIG1 family protein	small GTPase (PC00208)
489.283	519.177	447.984	162.361	146.719	178.513	485.481	162.531	1.57962	6.24852e-32	EHI_096700	Ras GTPase-activating protein, putative	GTPase-activating protein (PC00257)
1568.39	1404.62	1413.98	534.314	522.123	463.194	1462.33	506.543	1.52915	1.94425e-63	EHI_074010	hypothetical protein	-
116.177	122.09	164.996	67.8962	38.524	37.5817	134.421	48.0006	1.49653	1.71431e-08	EHI_073450	hypothetical protein	-
1862.18	1973.58	2042.31	699.626	743.43	694.321	1959.36	712.459	1.45902	8.1591e-78	EHI_139570	peroxiredoxin, putative	peroxidase (PC00180)
56.9713	61.6374	68.1088	26.5681	26.2291	15.9722	62.2392	22.9231	1.44025	1.81626e-05	EHI_022900	hypothetical protein	-
65.908	82.9735	98.8058	38.3761	34.4257	18.7908	82.5624	30.5309	1.43715	5.34251e-06	EHI_128900	hypothetical protein	-
21.2246	23.7067	24.9413	10.824	8.19659	7.51634	23.2909	8.84565	1.40245	0.00744283	EHI_151540	translation initiation factor eIF-5A, putative	translation initiation factor (PC00224)
67.0251	75.8615	78.6609	31.4881	28.6881	27.2467	73.8492	29.141	1.34381	5.35543e-06	EHI_018950	hypothetical protein	protease (PC00190)
40889.8	44242.6	45365.3	19004.1	17458.7	15084.3	43499.2	17182.4	1.34009	1.96462e-69	EHI_058920	hypothetical protein	-
213.363	235.882	324.236	129.888	100.818	79.8611	257.827	103.522	1.32161	1.13702e-10	EHI_064440	hypothetical protein	-
111.708	145.796	153.485	58.0562	55.7368	53.5539	136.996	55.7823	1.29826	1.07007e-08	EHI_195260	AIG1 family protein, putative	small GTPase (PC00208)
27.9271	23.7067	23.982	11.808	14.7539	4.69771	25.2053	10.4199	1.2644	0.0154147	EHI_010390	hypothetical protein	scaffold/adaptor protein (PC00226)
18.9904	58.0814	39.3305	14.76	21.3111	12.214	38.8008	16.0951	1.25909	0.00650207	EHI_083270	ubiquitin, putative	-
195.49	178.986	223.512	93.4803	90.1624	67.647	199.329	83.7633	1.25249	1.24966e-10	EHI_067080	hypothetical protein	-
24.5759	24.892	31.6562	11.808	14.7539	7.51634	27.0414	11.3594	1.24738	0.0105076	EHI_150480	hypothetical protein	-
893.668	739.649	751.116	343.417	365.568	336.356	794.811	348.447	1.18837	2.12864e-27	EHI_075660	CAAX prenyl protease, putative	metalloprotease (PC00153)
525.03	451.613	539.115	254.857	227.865	195.425	505.253	226.049	1.16251	2.21538e-18	EHI_003950	hypothetical protein	-
145.221	148.167	195.693	93.4803	73.7693	52.6143	163.027	73.288	1.15844	4.60544e-07	EHI_067950	rodhanase-like domain containing protein	protein phosphatase (PC00195)
172.031	145.796	169.792	88.5603	66.3923	66.7075	162.54	73.8867	1.143	2.9231e-08	EHI_141030	hypothetical protein, conserved	-
1146.13	1083.4	1127.15	560.882	486.058	492.32	1118.89	513.086	1.12657	1.27914e-34	EHI_009840	uncharacterized protein	oxygenase (PC00177)
141.87	165.947	137.177	76.7522	76.2283	53.5539	148.331	68.8448	1.10375	3.8385e-07	EHI_125980	hypothetical protein	small GTPase (PC00208)
549.606	560.664	589.957	262.729	283.602	244.281	566.742	263.537	1.10372	9.45994e-22	EHI_150770	heat shock protein 70, putative	Hsp70 family chaperone (PC00027)
163.094	171.874	307.929	115.128	101.638	89.2565	214.299	102.008	1.07676	3.001e-06	EHI_189960	ADP-ribosylation factor, putative	G-protein (PC00020)
172.031	157.65	186.1	86.5923	77.8676	83.6192	171.927	82.693	1.06003	2.82268e-08	EHI_061760	hypothetical protein	-
655.729	629.413	709.867	333.577	308.192	317.565	665.003	319.778	1.0587	7.27872e-23	EHI_038300	hypothetical protein	-
382.043	448.057	535.278	246.985	204.915	205.76	455.126	219.22	1.05783	4.66992e-13	EHI_134760	rodhanase-like domain containing protein	protein phosphatase (PC00195)
77.0789	84.1588	91.1316	34.4401	33.606	53.5539	84.1231	40.5333	1.05767	0.000169262	EHI_180290	hypothetical protein	-
18700	18467.5	19906	9767.21	9362.96	8396.69	19024.5	9175.62	1.05207	4.68975e-59	EHI_010020	calmodulin, putative	calmodulin-related (PC00061)
43.5663	42.6721	33.5748	18.6961	21.3111	17.8513	39.9377	19.2862	1.0433	0.00649092	EHI_083610	hypothetical protein	-
182.085	112.607	127.584	65.9282	78.6872	60.1307	140.759	68.2487	1.04087	9.76104e-06	EHI_081750	hypothetical protein	-
