# Supplementary material for: EhRacM differentially regulates macropinocytosis and motility in the enteric protozoan parasite Entamoeba histolytica
Source: PLoS Pathog. 2024 Nov 13;20(11):e1012364. doi: 10.1371/journal.ppat.1012364 (PMC11560011; doi:10.1371/journal.ppat.1012364)
Supplement: S5 Table — List of the genes whose total RNA expression level decreased more than two times in the EhracJ gene silenced strain (EhracJ gs) compared to the psAP2 mock strain. Only the genes with adjusted p-value (padj) < 0.05 are shown. The 6 rows on the left indicate the RNA expression level of each sample. 1st, 2nd, and 3rd indicate three biologically independent replicates. The EhracJ gs Average column indicates the transcript amount of each gene in the EhracJ gs strain, whereas the psAP2 Average column shows that of the psAP2 mock strain, respectively, based on three biological replicates. Each gene was classified by PANTHER classification system’s protein class annotation data set. (XLSX) [file ppat.1012364.s020.xlsx]

## Sheet: Supplementary Table5
EhracJ gs (1st)	EhracJ gs (2nd)	EhracJ gs (3rd)	psAP2 (1st)	psAP2 (2nd)	psAP2 (3rd)	EhracJ gs Average	psAP2 Average	log2FoldChange	padj	gene name	gene description	PANTHER Protein Class
1.25683	0.901015	4.72966	1418.18	1653.66	1930.64	2.29584	1667.49	-9.46376	2.39061e-61	EHI_194390	Rho family GTPase (EhRacJ)	small GTPase (PC00208)
0	0	0	23.1453	22.6409	32.1606	0	25.9823	-7.10787	1.42984e-06	EHI_137370	hypothetical protein	protease (PC00190)
1.25683	0	2.8378	6.31236	40.9278	3.01506	1.36488	16.7517	-3.63854	0.00906098	EHI_083390	Ras-likeGTP-binding protein YPT1, putative	-
6.28414	3.60406	6.62153	98.8936	79.2431	3.01506	5.50324	60.3839	-3.46045	0.0322628	EHI_062520	hypothetical protein	-
20.1093	16.2183	9.45932	135.716	127.137	140.703	15.2623	134.519	-3.16787	1.05879e-22	EHI_025990	AIG1 family protein, putative	small GTPase (PC00208)
7.54097	0.901015	5.67559	16.833	20.8993	20.1004	4.70586	19.2775	-2.09393	0.0152721	EHI_069530	hypothetical protein	guanyl-nucleotide exchange factor (PC00113)
76.6665	397.348	317.833	1249.85	877.77	1117.58	263.949	1081.73	-2.03353	0.0174011	EHI_007620	hypothetical protein, conserved	-
5.02731	4.50508	6.62153	17.885	15.6745	20.1004	5.38464	17.8866	-1.72691	0.0365365	EHI_118420	hypothetical protein	-
30.1639	84.6954	70.9449	157.809	156.745	231.154	61.9347	181.903	-1.53002	3.22314e-07	EHI_033550	hypothetical protein, conserved	cytoskeletal protein (PC00085)
536.666	1565.96	1018.77	3114.1	2415.61	2509.53	1040.47	2679.75	-1.36423	0.0146154	EHI_007510	hypothetical protein, conserved	-
86.7212	296.434	191.078	502.885	428.435	499.494	191.411	476.938	-1.31418	0.0447462	EHI_175400	hypothetical protein, conserved	-
131.967	361.307	193.916	581.789	443.239	637.182	229.063	554.07	-1.27183	0.0311349	EHI_082590	glutamic acid-rich protein precursor, putative	scaffold/adaptor protein (PC00226)
84.2075	69.3782	66.2153	165.173	180.256	166.833	73.267	170.754	-1.23166	1.65093e-08	EHI_201420	predicted protein	-
17.5956	30.6345	25.5402	32.6139	47.0234	93.4667	24.5901	57.7013	-1.21499	0.0180829	EHI_067220	Rho family GTPase	small GTPase (PC00208)
143.278	136.954	147.565	283.004	343.967	319.596	142.599	315.523	-1.14831	1.7864e-12	EHI_151340	uncharacterized protein	scaffold/adaptor protein (PC00226)
338.087	921.738	600.667	1531.8	1149.46	1419.09	620.164	1366.78	-1.13894	0.0382518	EHI_124620	hypothetical protein	serine protease (PC00203)
103.06	174.797	144.728	309.306	240.342	381.907	140.862	310.518	-1.12758	2.65068e-07	EHI_189500	calponin homology domain protein, putative	-
170.929	254.987	242.159	569.164	431.919	451.253	222.692	484.112	-1.10955	3.89955e-11	EHI_113950	hypothetical protein, conserved	-
153.333	139.657	122.971	261.963	280.399	338.691	138.654	293.684	-1.088	8.80494e-10	EHI_187080	hypothetical protein	-
32.6775	40.5457	43.5129	70.488	93.176	85.4266	38.912	83.0302	-1.08638	0.00104871	EHI_127690	hypothetical protein	-
551.748	1362.33	1014.04	2274.55	1644.08	2289.43	976.041	2069.35	-1.08344	0.0420024	EHI_131480	hypothetical protein, conserved	-
65.3551	136.053	105.944	236.713	184.61	234.169	102.451	218.498	-1.07428	1.36941e-05	EHI_049770	mitotic chromosome and X-chromosome-associated protein, putative	-
47.7595	32.4365	28.378	52.603	75.7599	95.4768	36.1913	74.6132	-1.06311	0.00678537	EHI_140190	Rho family GTPase	small GTPase (PC00208)
37.7049	31.5355	38.7832	75.7483	87.9512	60.3011	36.0079	74.6669	-1.05921	0.00292878	EHI_198980	alkyl sulfatase, putative	hydrolase (PC00121)
41.4753	51.3579	88.9176	86.2689	119.3	173.868	60.5836	126.479	-1.05161	0.00344851	EHI_087700	hypothetical protein	RNA methyltransferase (PC00033)
50.2731	103.617	80.4043	176.746	134.975	177.888	78.098	163.203	-1.04303	0.000144812	EHI_154180	zinc finger domain containing protein	-
47.7595	39.6447	49.1885	86.2689	87.0804	105.527	45.5309	92.9588	-1.03331	0.000771935	EHI_096220	Rab family GTPase	small GTPase (PC00208)
227.486	419.873	369.86	712.245	643.524	723.613	339.073	693.127	-1.02214	1.99605e-09	EHI_050660	hypothetical protein, conserved	-
103.06	223.452	174.997	375.585	276.045	365.827	167.17	339.152	-1.01554	0.0228682	EHI_088070	ribosomal RNA methyltransferase, putative	-
46.5027	65.7741	54.8641	115.727	94.9176	129.647	55.7136	113.431	-1.01207	0.000431641	EHI_034010	hypothetical protein, conserved	-
62.8414	48.6548	51.0804	108.362	121.913	94.4718	54.1922	108.249	-1.01073	0.00040104	EHI_128700	SH2-protein kinase domain containing protein	protein modifying enzyme (PC00260)
246.338	294.632	273.374	500.781	474.588	666.327	271.448	547.232	-1.00671	6.0482e-11	EHI_096270	hypothetical protein
287.814	430.685	300.807	769.056	587.793	691.453	339.768	682.767	-1.00022	3.20737e-10	EHI_148870	hypothetical protein	-
