# Supplementary material for: EhRacM differentially regulates macropinocytosis and motility in the enteric protozoan parasite Entamoeba histolytica
Source: PLoS Pathog. 2024 Nov 13;20(11):e1012364. doi: 10.1371/journal.ppat.1012364 (PMC11560011; doi:10.1371/journal.ppat.1012364)
Supplement: S6 Table — List of the genes whose total RNA expression level increased more than two times in the EhracJ gene silenced strain (EhracJ gs) compared to the psAP2 mock strain. Only the genes with adjusted p-value (padj) < 0.05 are shown. The 6 rows on the left indicate the RNA expression level of each sample. 1st, 2nd, and 3rd indicate three biologically independent replicates. The EhracJ gs Average column indicates the transcript amount of each gene in the EhracJ gs strain, whereas the psAP2 Average column shows that of the psAP2 mock strain, respectively, based on three biological replicates. Each gene was classified by PANTHER classification system’s protein class annotation data set. (XLSX) [file ppat.1012364.s021.xlsx]

## Sheet: Supplementary Table6
EhracJ gs (1st)	EhracJ gs (2nd)	EhracJ gs (3rd)	psAP2 (1st)	psAP2 (2nd)	psAP2 (3rd)	EhracJ gs Average	psAP2 Average	log2FoldChange	padj	gene name	gene description	PANTHER Protein Class
33.9344	24.3274	34.0536	0	1.74161	0	30.7718	0.580536	5.58117	2.42835e-05	EHI_196760	hypothetical protein	-
174.699	148.667	169.322	2.10412	6.09563	4.02007	164.23	4.07327	5.29091	4.64435e-29	EHI_020840	hypothetical protein	-
37.7049	51.3579	52.0263	1.05206	0.870804	5.02509	47.0297	2.31599	4.37718	2.74966e-09	EHI_102600	AIG1 family protein	small GTPase (PC00208)
32.6775	34.2386	30.2698	4.20824	0	1.00502	32.3953	1.73775	4.30668	1.52909e-06	EHI_129470	AIG1 family protein	small GTPase (PC00208)
62.8414	62.17	40.6751	3.15618	4.35402	1.00502	55.2289	2.83841	4.25042	1.12726e-10	EHI_020830	hypothetical protein	-
80.437	60.368	36.8914	6.31236	1.74161	3.01506	59.2321	3.68967	4.03656	1.12726e-10	EHI_196780	hypothetical protein	-
13.8251	25.2284	22.7024	2.10412	4.35402	6.03011	20.5853	4.16275	2.3098	0.00483527	EHI_048600	hypothetical protein, conserved	-
82.9507	95.5076	96.4851	28.4056	19.1577	23.1154	91.6478	23.5596	1.97284	1.26203e-09	EHI_126560	AIG1 family protein, putative	-
22.6229	18.9213	7.56746	4.20824	2.61241	6.03011	16.3706	4.28359	1.93641	0.0407221	EHI_023400	Ribosomal protein S30, putative	ribosomal protein (PC00202)
113.115	428.883	404.859	74.6963	107.98	92.4617	315.619	91.7125	1.78367	0.0190868	EHI_098180	surface antigen ariel1, putative	-
36.448	19.8223	34.9995	11.5727	4.35402	11.0552	30.4233	8.99396	1.77058	0.00631532	EHI_146130	hypothetical protein	-
89.2348	127.043	88.9176	41.0303	36.5738	20.1004	101.732	32.5682	1.64666	7.33794e-07	EHI_128900	hypothetical protein	-
10.0546	27.9315	31.2158	6.31236	8.70804	8.04015	23.0673	7.68685	1.59858	0.0355751	EHI_080380	hypothetical protein	-
27.6502	35.1396	18.9186	11.5727	8.70804	8.04015	27.2362	9.44028	1.53478	0.0189589	EHI_151540	translation initiation factor eIF-5A, putative	translation initiation factor (PC00224)
59.0709	72.0812	67.1612	19.9891	15.6745	35.1757	66.1044	23.6131	1.49773	0.00021039	EHI_126550	AIG1 family protein, putative	small GTPase (PC00208)
155.847	186.51	162.7	63.1236	56.6022	62.3112	168.352	60.679	1.47804	3.87025e-11	EHI_119040	AIG1 family protein, putative	small GTPase (PC00208)
23.8797	61.269	52.9722	22.0933	24.3825	12.0602	46.0403	19.512	1.24871	0.0212563	EHI_110200	hypothetical protein	-
566.83	599.175	596.883	280.9	301.298	261.305	587.629	281.168	1.06292	4.69651e-19	EHI_150770	heat shock protein 70, putative	Hsp70 family chaperone (PC00027)
150.819	177.5	150.403	91.5292	68.7935	71.3563	159.574	77.2263	1.05425	5.8836e-06	EHI_089670	AIG1 family protein	small GTPase (PC00208)
100.546	177.5	169.322	70.488	83.5972	64.3212	149.123	72.8021	1.04074	0.000185748	EHI_081750	hypothetical protein	-
59.0709	77.4873	77.5665	26.3015	31.3489	47.2359	71.3749	34.9621	1.03676	0.00634272	EHI_139090	hypothetical protein	-
