# Supplementary material for: EhRacM differentially regulates macropinocytosis and motility in the enteric protozoan parasite Entamoeba histolytica
Source: PLoS Pathog. 2024 Nov 13;20(11):e1012364. doi: 10.1371/journal.ppat.1012364 (PMC11560011; doi:10.1371/journal.ppat.1012364)
Supplement: S7 Table — The average transcript amount of Ehrho genes based on three biological replicates. The 6 rows on the left indicate the RNA expression level of each sample. 1st, 2nd, and 3rd indicate three biologically independent replicates. The EhracM gs Average column indicates the transcript amount of each gene in the EhracM gs strain, whereas the psAP2 Average column shows that of the psAP2 mock strain, respectively, based on three biological replicates. The expression level of EhracM is highlighted in orange. (XLSX) [file ppat.1012364.s022.xlsx]

## Sheet: Supplementary Table7
EhracM gs (1st)	EhracM gs (2nd)	EhracM gs (3rd)	psAP2 (1st)	psAP2 (2nd)	psAP2 (3rd)	EhracM gs Average	psAP2 Average	log2FoldChange	padj	gene name	annotation
11007.8	11176.5	11284	9210.27	9212.96	9183.08	11156.1	9202.1	0.277835	3.26869e-07	EHI_181250	EhRacA1
14420.4	14260.8	14609.8	12261.7	12186.7	11386.3	14430.3	11944.9	0.272734	3.88559e-06	EHI_197840	EhRacA2
27.9271	36.7454	40.2897	49.2002	71.3103	89.2565	34.9874	69.9223	-0.996985	0.00738167	EHI_140190	EhRacB
2969.21	2847.18	2994.87	2521.02	2637.66	2464.42	2937.09	2541.03	0.20894	0.0041847	EHI_070730	EhRacC
4673.88	4715.26	4637.16	3878.94	3835.18	3708.37	4675.44	3807.5	0.296169	1.71533e-06	EHI_012240	EhRacD1
2150.39	2067.23	2163.18	2117.57	2182.75	2103.63	2126.93	2134.65	-0.00512161	0.960059	EHI_013260	EhRacD2
11373	11666.1	12121.5	9885.3	9715.41	9351.26	11720.2	9650.66	0.280415	2.7242e-06	EHI_129750	EhRacG
34.6296	21.336	23.0227	30.5041	44.2616	87.3774	26.3295	54.0477	-1.03841	0.0332406	EHI_067220	EhRacH
748.447	669.715	760.709	602.21	649.989	606.005	726.29	619.401	0.230098	0.0468904	EHI_178680	EhRacI
1744.89	1449.67	1443.72	1326.44	1556.53	1804.86	1546.09	1562.61	-0.0158138	0.927727	EHI_194390	EhRacJ
1410.88	1556.35	1613.51	1592.12	1458.17	1425.29	1526.91	1491.86	0.0344279	0.788452	EHI_190440	EhRacK
2143.69	2399.12	2244.71	1984.73	1800.79	1709.03	2262.51	1831.52	0.304967	0.000487926	EHI_052150	EhRacL
4.46834	0	0.95928	1521.27	1458.99	1440.32	1.80921	1473.53	-9.67859	2.42957e-47	EHI_135450	EhRacM
480.347	487.173	526.644	375.889	389.338	380.514	498.055	381.914	0.383844	0.00199803	EHI_180430	EhRacN
1814.15	1796.97	1881.15	1440.58	1471.29	1323.81	1830.75	1411.89	0.374823	3.5087e-06	EHI_144600	EhRacO
13402.8	12751.8	12058.1	12103.2	12335	12060.9	12737.6	12166.4	0.0660168	0.38605	EHI_192450	EhRacP
11733.9	10992.8	10986.6	9946.3	10136.7	10151.8	11237.8	10078.3	0.157036	0.0121419	EHI_146180	EhRacQ
919.361	910.338	893.089	810.819	753.266	758.21	907.596	774.098	0.229891	0.0224123	EHI_068240	EhRacR1
807.652	823.808	807.713	740.954	762.283	683.047	813.058	728.761	0.157145	0.163304	EHI_013650	EhRacR2
32.3955	14.224	26.8598	27.5521	42.6222	45.098	24.4931	38.4241	-0.646012	0.214202	EHI_053210	EhRacS1
89.3668	92.4562	86.3352	103.32	100.818	88.3169	89.386	97.4851	-0.126589	0.701045	EHI_067390	EhRacS2
728.339	794.175	778.935	600.242	562.286	574.06	767.15	578.863	0.406973	9.69327e-05	EHI_126310	EhRacT
4151.09	4053.85	4026.1	3688.04	3913.05	3688.64	4077.01	3763.25	0.115163	0.113666	EHI_015440	EhRho1A
2246.46	2062.48	2165.09	1799.74	1772.92	1837.74	2158.01	1803.47	0.259324	0.0007347	EHI_029020	EhRho1B
