# Supplementary material for: EhRacM differentially regulates macropinocytosis and motility in the enteric protozoan parasite Entamoeba histolytica
Source: PLoS Pathog. 2024 Nov 13;20(11):e1012364. doi: 10.1371/journal.ppat.1012364 (PMC11560011; doi:10.1371/journal.ppat.1012364)
Supplement: S8 Table — The average transcript amount of Ehrho genes based on three biological replicates. The 6 rows on the left indicate the RNA expression level of each sample. 1st, 2nd, and 3rd indicate three biologically independent replicates. The EhracJ gs Average column indicates the transcript amount of each gene in the EhracJ gs strain, whereas the psAP2 Average column shows that of the psAP2 mock strain, respectively, based on three biological replicates. The expression level of EhracJ is highlighted in orange. (XLSX) [file ppat.1012364.s023.xlsx]

## Sheet: Supplementary Table8
EhracJ gs (1st)	EhracJ gs (2nd)	EhracJ gs (3rd)	psAP2 (1st)	psAP2 (2nd)	psAP2 (3rd)	EhracJ gs Average	psAP2 Average	log2FoldChange	padj	gene name	annotation
9921.41	9449.85	9157.57	9847.28	9787.83	9823.05	9509.61	9819.39	-0.0465401	0.650261	EHI_181250	EhRacA1
14052.6	13099.9	13057.7	13109.7	12947.1	12179.8	13403.4	12745.6	0.0723602	0.457263	EHI_197840	EhRacA2
47.7595	32.4365	28.378	52.603	75.7599	95.4768	36.1913	74.6132	-1.06311	0.00678537	EHI_140190	EhRacB
2995.02	2716.56	2745.1	2695.38	2802.25	2636.16	2818.89	2711.26	0.054824	0.658743	EHI_070730	EhRacC
4633.93	4605.09	4268.05	4147.22	4074.49	3966.81	4502.35	4062.84	0.147908	0.0874778	EHI_012240	EhRacD1
2277.37	2174.15	2100.92	2264.03	2318.95	2250.24	2184.15	2277.74	-0.0616211	0.604843	EHI_013260	EhRacD2
11366.8	10661.7	10755.3	10569	10321.6	10003	10927.9	10297.9	0.0854327	0.333969	EHI_129750	EhRacG
17.5956	30.6345	25.5402	32.6139	47.0234	93.4667	24.5901	57.7013	-1.21499	0.0180829	EHI_067220	EhRacH
717.649	689.276	721.746	643.861	690.547	648.237	709.557	660.882	0.101082	0.511875	EHI_178680	EhRacI
1.25683	0.901015	4.72966	1418.18	1653.66	1930.64	2.29584	1667.49	-9.46376	2.39061e-61	EHI_194390	EhRacJ
2215.79	2138.11	2132.13	1702.23	1549.16	1524.61	2162.01	1592	0.441583	6.92043e-08	EHI_190440	EhRacK
2126.55	2002.96	2009.16	2122	1913.16	1828.13	2046.22	1954.43	0.0658825	0.628987	EHI_052150	EhRacL
1916.66	1766.89	1650.65	1626.48	1550.03	1540.69	1778.07	1572.4	0.176054	0.10477	EHI_135450	EhRacM
437.376	358.604	461.615	401.887	413.632	407.033	419.198	407.517	0.0382555	0.878403	EHI_180430	EhRacN
1699.23	1813.74	1659.17	1540.22	1563.09	1416.07	1724.05	1506.46	0.194786	0.0599703	EHI_144600	EhRacO
14735.1	14825.3	13385.9	12940.3	13104.7	12901.4	14315.4	12982.2	0.140918	0.0868999	EHI_192450	EhRacP
11707.4	10748.2	11091.1	10634.2	10769.2	10859.2	11182.2	10754.2	0.0559829	0.570812	EHI_146180	EhRacQ
833.277	867.677	917.554	866.897	800.269	811.05	872.836	826.072	0.0815043	0.598882	EHI_068240	EhRacR1
818.195	837.043	852.285	792.201	809.848	730.649	835.841	777.566	0.1044	0.471754	EHI_013650	EhRacR2
36.448	16.2183	51.0804	29.4577	45.2818	48.2409	34.5822	40.9935	-0.253552	0.727874	EHI_053210	EhRacS1
86.7212	81.9924	115.404	110.466	107.109	94.4718	94.7058	104.016	-0.132652	0.744891	EHI_067390	EhRacS2
698.797	718.109	645.126	641.757	597.371	614.066	687.344	617.731	0.154492	0.285732	EHI_126310	EhRacT
4238.03	4229.36	4124.27	3943.12	4157.22	3945.7	4197.22	4015.35	0.0635257	0.532939	EHI_015440	EhRho1A
2071.25	1969.62	1881.46	1924.22	1883.55	1965.82	1974.11	1924.53	0.0358551	0.796609	EHI_029020	EhRho1B
