# Supplementary material for: EhRacM differentially regulates macropinocytosis and motility in the enteric protozoan parasite Entamoeba histolytica
Source: PLoS Pathog. 2024 Nov 13;20(11):e1012364. doi: 10.1371/journal.ppat.1012364 (PMC11560011; doi:10.1371/journal.ppat.1012364)
Supplement: S9 Table — The hits, which showed more than two-fold higher quantitative value (QV) in HA-EhRacM than in mock strain at least once in the three independent co-IPs, are listed. Each value indicates QV except for the "QV ratio" column. The hits exclusively identified in HA-EhRacM are surrounded by a bold-line box. The hits are listed in order of QV ratio. The hits related to Rho signaling are highlighted in orange, uridine/cytidine kinase are highlighted in pink, those related to proteasome systems are highlighted in green, and those related to ribosomes are highlighted in dark green. (XLSX) [file ppat.1012364.s024.xlsx]

## Sheet: Supplementary Table9
Accession Number	Description	mock_1st	HA-EhRacM_1st	mock_2nd	HA-EhRacM_2nd	mock_3rd	HA-EhRacM_3rd	mock_average	mock_HA-EhRacM	QV Ratio (HA-EhRacM/mock)
EHI_197320	Uncharacterized protein (Rap GEF)	0	13.963	0	12.697	0	26	0	17.5533	-
EHI_158230	DH domain-containing protein	0	9.1065	0	17.375	0	22	0	16.1605	-
EHI_196580	Uridine/cytidine kinase	0	1.2142	0	4.6779	0	9	0	4.96403	-
EHI_135450	Rho family GTPase (EhRacM)	0	123.85	1.2752	120.96	4	151	1.7584	131.937	75.0322
EHI_004860	Ras family GTPase	0	6.071	0.63762	2.0048	0	5	0.21254	4.3586	20.5072
EHI_112850	DUF2807 domain-containing protein	0	3.0355	0.63762	2.0048	0	8	0.21254	4.34677	20.4515
EHI_069260	Rab-GAP TBC domain-containing protein	0	1.8213	0.63762	3.3413	0	5	0.21254	3.38753	15.9383
EHI_177500	DUF5857 domain-containing protein	0.84943	1.8213	0	1.3365	0	4	0.283143	2.38593	8.42659
EHI_044640	Protein kinase, putative	0	0.6071	0.63762	0.66827	0	4	0.21254	1.75846	8.27353
EHI_079250	Ras GEF	0	1.8213	0.63762	4.0096	2	5	0.879207	3.6103	4.10632
EHI_158050	Hsc70-interacting protein, putative	0	1.2142	1.9129	2.0048	3	14	1.63763	5.73967	3.50485
EHI_051730	Uridine/cytidine kinase	0	2.4284	1.9129	8.6875	5	13	2.3043	8.03863	3.48854
EHI_022500	AIG1 family protein	1.6989	2.4284	2.5505	4.0096	0	8	1.41647	4.81267	3.39766
EHI_027640	Cell cycle-associated GTPase, putative	0	3.6426	0	3.3413	4	6	1.33333	4.32797	3.24598
EHI_022950	DnaJ family protein	0.84943	1.2142	2.5505	2.6731	0	7	1.13331	3.6291	3.20221
EHI_013240	RING-type domain-containing protein	0	1.2142	1.2752	4.6779	4	11	1.7584	5.6307	3.20217
EHI_014060	Rab family GTPase (EhRabX22B)	0	2.4284	1.2752	1.3365	2	6	1.09173	3.25497	2.98147
EHI_190430	E3 ubiquitin-protein ligase listerin	0	1.8213	1.2752	4.6779	5	12	2.09173	6.1664	2.94799
EHI_005870	Proteasome regulatory subunit, putative	0	1.2142	0	1.3365	5	11	1.66667	4.5169	2.71014
EHI_146510	Rab family GTPase (EhRab1B)	2.5483	5.4639	0	4.6779	5	10	2.5161	6.71393	2.66839
EHI_178490	Isopentenyl phosphate kinase	0	0.6071	0	1.3365	3	6	1	2.64787	2.64787
EHI_200840	Signal recognition particle receptor alpha subunit, putative (SRP (signal recognition particle) is a molecule that helps the ribosome-mRNA-polypeptide complexes to settle down on the membrane of the endoplasmic reticulum. ）	0.84943	4.2497	0	2.6731	9	16	3.28314	7.64093	2.32732
EHI_095150	Mitochondrial carrier protein, putative	0	1.8213	0	2.6731	5	7	1.66667	3.83147	2.29888
EHI_030450	NUC173 domain-containing protein (ribosomal RNA processing 12 homolog）	0	0.6071	1.9129	8.0192	5	7	2.3043	5.20877	2.26046
EHI_182520	DNAJ homolog subfamily A member 1, putative	2.5483	7.2852	1.9129	7.3509	7	11	3.8204	8.54537	2.23677
EHI_105170	Armadillo-type fold,Armadillo-like helical	0	4.2497	2.5505	6.6827	11	19	4.51683	9.97747	2.20895
EHI_146180	Rho family GTPase (EhRacQ)	2.5483	7.2852	7.6514	14.034	4	10	4.73323	10.4397	2.20562
EHI_155710	Rap/Ran GTPase-activating protein, putative	0	1.2142	0.63762	2.0048	5	9	1.87921	4.073	2.1674
EHI_147570	Rho GDP exchange inhibitor, putative	0.84943	3.0355	6.3762	10.024	17	37	8.07521	16.6865	2.06639
EHI_124870	HEAT repeat domain containing protein	0	5.4639	1.2752	6.6827	15	21	5.42507	11.0489	2.03663
EHI_073470	ADP-ribosylation factor	8.4944	17.606	8.289	36.755	27	28	14.5945	27.4537	1.8811
EHI_155310	Uncharacterized protein	0	1.8213	1.2752	1.3365	2	3	1.09173	2.0526	1.88013
EHI_111000	3-ketoacyl-CoA synthase	0	5.4639	5.1009	6.0144	8	13	4.36697	8.15943	1.86844
EHI_140350	G protein alpha subunit, putative	1.6989	6.071	4.4633	13.365	15	20	7.05407	13.1453	1.86351
EHI_100480	MIR domain protein (ER membrane, recognition of misfolded protein, link between ribosome- mRNA-nascent protein)(Protein O-mannosyltransferases (PMTs) represent a conserved family of multispanning endoplasmic reticulum membrane proteins involved in glycosylation of S/T-rich protein substrates and unfolded proteins. PMTs work as dimers and contain a luminal MIR domain with a β-trefoil fold, which i…	0.84943	3.6426	1.2752	2.6731	4	5	2.04154	3.7719	1.84757
EHI_180350	26S protease regulatory subunit, putative	4.2472	12.749	9.5643	23.389	21	27	11.6038	21.046	1.81371
EHI_185410	26S protease regulatory subunit, putative	2.5483	15.785	6.3762	15.37	25	29	11.3082	20.0517	1.7732
EHI_030070	Ribosomal protein S29, putative	1.6989	2.4284	1.9129	4.0096	4	7	2.53727	4.47933	1.76542
EHI_164750	26S proteasome non-ATPase regulatory subunit 14, putative	2.5483	6.6781	1.9129	6.0144	9	11	4.48707	7.8975	1.76006
EHI_012980	Dihydropyrimidine dehydrogenase (NADP(+))	0.84943	12.142	4.4633	8.6875	24	30	9.77091	16.9432	1.73404
EHI_148170	Serine/threonine-protein phosphatase 2A 55 kDa regulatory subunit B (PP2A, Protein phosphatase 2A regulatory subunit PR55)	0.84943	3.6426	2.5505	5.3461	10	14	4.46664	7.6629	1.71558
EHI_194570	26S protease regulatory subunit, putative	2.5483	12.142	5.7386	14.034	24	29	10.7623	18.392	1.70893
EHI_029560	Glutamine--fructose-6-phosphate transaminase (isomerizing)	1.6989	1.8213	0.63762	3.3413	6	9	2.77884	4.72087	1.69886
EHI_182600	Proteasome regulatory subunit, putative	0.84943	9.7136	5.1009	9.3557	23	30	9.65011	16.3564	1.69495
EHI_198010	19S cap proteasome S2 subunit	6.7955	12.749	7.6514	18.711	24	33	12.8156	21.4867	1.6766
EHI_001830	GPI transamidase component PIG-T	0	2.4284	1.2752	2.0048	5	6	2.09173	3.47773	1.66261
EHI_053020	26S protease regulatory subunit, putative	5.0966	12.749	8.289	22.053	29	35	14.1285	23.2673	1.64683
EHI_185440	Ras-GAP domain-containing protein	0	0.6071	0.63762	1.3365	3	4	1.21254	1.9812	1.63393
EHI_070730	Rho family GTPase (EhRacC)	1.6989	4.8568	3.1881	6.6827	9	11	4.629	7.51317	1.62306
EHI_140240	Deoxycytidine triphosphate deaminase, putative	0	1.2142	0.63762	0.66827	3	4	1.21254	1.96082	1.61712
EHI_147010	Long-chain-fatty-acid--CoA ligase, putative	0.84943	3.0355	2.5505	4.0096	11	16	4.79998	7.6817	1.60036
EHI_177320	26s proteasome subunit P45 family protein, putative	7.6449	13.356	7.6514	22.721	24	26	13.0988	20.6923	1.57972
EHI_037140	Receptor protein kinase, putative	0	2.4284	0.63762	1.3365	10	13	3.54587	5.5883	1.576
EHI_013190	RING-type domain-containing protein	0.84943	3.0355	1.9129	4.6779	18	24	6.92078	10.5711	1.52745
EHI_012360	40S ribosomal protein S14, putative	2.5483	6.6781	7.6514	12.697	11	13	7.06657	10.7917	1.52715
EHI_151280	Portal protein	0	2.4284	0	1.3365	13	16	4.33333	6.5883	1.52038
EHI_011530	Ubiquitin-protein ligase, putative	0	0.6071	3.1881	3.3413	8	13	3.72937	5.64947	1.51486
EHI_149000	40S ribosomal protein S27	0.84943	1.2142	1.9129	2.6731	2	3	1.58744	2.29577	1.4462
EHI_068510	UNC45-central domain-containing protein	11.043	26.105	24.867	46.11	50	52	28.6367	41.405	1.44587
EHI_165070	Short chain dehydrogenase family protein	1.6989	4.2497	4.4633	9.3557	13	14	6.3874	9.2018	1.44062
EHI_022890	Tetraspanin family protein	0	1.2142	1.2752	1.3365	4	5	1.7584	2.5169	1.43136
EHI_186820	Protein kinase domain containing protein	0.84943	1.8213	1.2752	1.3365	5	7	2.37488	3.38593	1.42573
EHI_083430	Adapter-related protein complex 3 (AP-3) subunit, putative	2.5483	11.535	7.0138	10.024	24	26	11.1874	15.853	1.41704
EHI_151260	DnaJ family protein	3.3977	4.2497	1.2752	4.6779	8	9	4.2243	5.97587	1.41464
EHI_198740	40S ribosomal protein S19, putative	2.5483	4.2497	7.6514	12.029	12	15	7.3999	10.4262	1.40897
EHI_047800	Uncharacterized protein	0.84943	1.2142	1.9129	2.6731	5	7	2.58744	3.6291	1.40258
EHI_141990	60S ribosomal protein L7, putative	0	0.6071	0.63762	2.0048	7	8	2.54587	3.5373	1.38942
EHI_009680	40S ribosomal protein S18, putative	5.0966	7.2852	6.3762	10.692	13	16	8.1576	11.3257	1.38837
EHI_012570	Toxin resistance protein, putative	0.84943	1.8213	0	0.66827	6	7	2.28314	3.16319	1.38545
EHI_135060	40S ribosomal protein S17, putative	5.0966	6.6781	7.6514	16.038	16	17	9.58267	13.2387	1.38153
EHI_051710	60S ribosomal protein L23, putative	2.5483	4.2497	7.6514	11.361	7	8	5.73323	7.87023	1.37274
EHI_135210	Vacular protein sorting 33A, putative	1.6989	5.4639	2.5505	4.0096	16	18	6.7498	9.15783	1.35676
EHI_009630	Ran-binding protein, putative	0.84943	1.8213	5.7386	8.0192	11	14	5.86268	7.94683	1.3555
EHI_103850	Proteasome regulatory subunit, putative	1.6989	4.2497	3.1881	6.6827	15	16	6.629	8.97747	1.35427
EHI_151930	Haloacid dehalogenase-like hydrolase	1.6989	2.4284	1.9129	2.6731	12	16	5.20393	7.03383	1.35164
EHI_179970	Proteasome regulatory subunit, putative	4.2472	9.1065	5.1009	8.6875	21	23	10.116	13.598	1.3442
EHI_177440	Vacuolar protein sorting-associated protein 16 homolog	0.84943	3.0355	2.5505	4.6779	15	17	6.13331	8.2378	1.34312
EHI_064450	HEAT repeat domain containing protein	0	1.8213	3.8257	4.0096	11	14	4.9419	6.6103	1.3376
EHI_004640	Vesicle-fusing ATPase	4.2472	9.1065	10.84	15.37	34	41	16.3624	21.8255	1.33388
EHI_181250	Rho family GTPase (EhRacA1)	5.946	6.071	8.9267	12.697	10	14	8.2909	10.9227	1.31743
EHI_008010	40S ribosomal protein S16, putative	10.193	15.785	16.578	20.048	22	28	16.257	21.2777	1.30883
EHI_110570	Very-long-chain (3R)-3-hydroxyacyl-CoA dehydratase	1.6989	2.4284	3.8257	5.3461	5	6	3.5082	4.5915	1.30879
EHI_046650	Gal/GalNAc lectin heavy subunit, putative (sialic acid binding Hgl)	0	4.2497	0.63762	0.66827	23	26	7.87921	10.306	1.308
EHI_011270	G domain-containing protein	0.84943	3.6426	1.9129	3.3413	21	24	7.92078	10.328	1.30391
EHI_164810	AP-3 complex subunit delta	4.2472	12.749	13.39	20.716	45	48	20.8791	27.155	1.30058
EHI_191900	Cortexillin, putative	0	3.0355	11.477	15.37	22	25	11.159	14.4685	1.29658
EHI_158250	T-complex protein 1 subunit gamma	2.5483	4.2497	6.3762	10.024	21	24	9.97483	12.7579	1.27901
EHI_158590	Protein kinase, putative	0.84943	1.8213	2.5505	2.6731	8	10	3.79998	4.83147	1.27145
EHI_079190	60S ribosomal protein L18, putative	5.946	6.6781	5.7386	8.6875	10	12	7.2282	9.12187	1.26198
EHI_071590	Protein disulfide isomerase, putative	5.946	13.963	17.216	18.043	34	40	19.054	24.002	1.25968
EHI_040650	CNH domain-containing protein	0	2.4284	4.4633	5.3461	24	28	9.48777	11.9248	1.25686
EHI_065330	Gal/GalNAc lectin subunit Igl2	11.043	18.213	10.84	19.38	51	54	24.2943	30.531	1.25671
EHI_169580	Nucleoside transporter, putative	0.84943	1.2142	3.1881	4.0096	5	6	3.01251	3.74127	1.24191
EHI_013040	Adaptor protein (AP) family protein	3.3977	4.8568	12.115	18.711	34	37	16.5042	20.1893	1.22328
EHI_135800	ARID domain-containing protein	0.84943	1.2142	1.2752	1.3365	9	11	3.70821	4.5169	1.21808
EHI_148190	GTP-binding nuclear protein	6.7955	7.2852	7.0138	9.3557	15	18	9.6031	11.547	1.20242
EHI_001910	Ras GTPase-activating protein, putative	0	0.6071	1.2752	1.3365	7	8	2.7584	3.31453	1.20161
EHI_153160	Transmembrane protein (8xTM, Terpenoid cyclases/protein prenyltransferase alpha-alpha toroid)	0	0.6071	2.5505	2.6731	11	13	4.51683	5.42673	1.20145
EHI_140170	40S ribosomal protein S20, putative	2.5483	3.6426	0.63762	1.3365	11	12	4.72864	5.6597	1.1969
EHI_110690	Variant sh3 domain containing protein	0	1.8213	3.8257	4.6779	15	16	6.27523	7.49973	1.19513
EHI_133970	Thioredoxin, putative	2.5483	4.2497	7.0138	7.3509	17	20	8.85403	10.5335	1.18969
EHI_078710	Proteasome subunit beta	1.6989	3.6426	5.1009	6.0144	14	15	6.93327	8.219	1.18544
EHI_107210	NADP-dependent alcohol dehydrogenase, putative	1.6989	3.6426	3.1881	3.3413	12	13	5.629	6.6613	1.18339
EHI_199590	70 kDa heat shock protein, putative	22.085	24.891	18.491	29.404	55	58	31.8587	37.4317	1.17493
EHI_030170	Proteasome regulatory subunit, putative	2.5483	3.6426	5.7386	6.6827	10	11	6.09563	7.10843	1.16615
EHI_039350	S phingosine-1-phosphate lyase 1, putative	0	0.6071	1.2752	1.3365	10	11	3.7584	4.31453	1.14797
EHI_086530	Alkyl sulfatase, putative	0	0.6071	0.63762	0.66827	12	13	4.21254	4.75846	1.12959
