# Supplementary material for: EhRacM differentially regulates macropinocytosis and motility in the enteric protozoan parasite Entamoeba histolytica
Source: PLoS Pathog. 2024 Nov 13;20(11):e1012364. doi: 10.1371/journal.ppat.1012364 (PMC11560011; doi:10.1371/journal.ppat.1012364)
Supplement: S10 Table — The hits in a co-IP, which showed more than two-fold higher quantitative value (QV) in HA-EhRacJ than in the mock strain, are listed. Each value indicates QV except for the "QV ratio" column. The hits exclusively identified in HA-EhRacJ are surrounded by a bold-line box. The hits are listed in order of QV ratio. Twenty-seven hits involved in the cytoskeleton binding or regulation are highlighted in pink, which were detected exclusively in HA-EhRacJ with quantification values (QV) greater than 5 or more than three times higher in HA-EhRacJ compared to the mock control. (XLSX) [file ppat.1012364.s025.xlsx]

## Sheet: Supplementary Table10
Accession Number	Description	mock	HA-EhRacJ	QV Ratio (HA-EhRacJ/mock)
EHI_194390	Rho family GTPase (EhRacJ)	0	114	-
EHI_052870	ENTH domain protein, putative	0	21	-
EHI_021510	Serine/threonine-protein phosphatase 6 regulatory subunit 3	0	11	-
EHI_058110	DNA double-strand break repair Rad50 ATPase	0	11	-
EHI_150430	Villidin, putative	0	9	-
EHI_006050	Serine/threonine-protein phosphatase	0	7	-
EHI_011840	DUF2013 domain-containing protein	0	7	-
EHI_017610	ATPase	0	6	-
EHI_131230	Actin, putative	0	6	-
EHI_068320	Glycerophosphoryl diester phosphodiesterase, putative	0	6	-
EHI_101250	Serine/threonine-protein kinase, putative	0	6	-
EHI_197320	Rap/Ran GTPase activating protein	0	6	-
EHI_107080	Importin	0	6	-
EHI_035820	Uncharacterized protein	0	6	-
EHI_144270	AIG1 family protein	0	5	-
EHI_141930	Protein kinase, putative	0	5	-
EHI_182740	Guanine nucleotide exchange factor, putative	0	5	-
EHI_093710	CXXC-rich protein	0	5	-
EHI_135450	Rho family GTPase (EhRacM)	0	4	-
EHI_064530	Type A flavoprotein, putative	0	4	-
EHI_174220	Tetraspanin	0	4	-
EHI_106670	Calcineurin B subunit, putative	0	4	-
EHI_065790	Rab family GTPase (Fragment)	0	4	-
EHI_151470	Mic1 domain-containing protein	0	4	-
EHI_103820	Sec7 domain protein	0	4	-
EHI_014060	Rab family GTPase	0	4	-
EHI_120870	UDENN domain-containing protein	0	4	-
EHI_178490	Isopentenyl phosphate kinase	0	4	-
EHI_167290	Leucine rich repeat / protein phosphatase 2C domain containing protein	0	4	-
EHI_045290	Calpain family cysteine protease, putative	0	4	-
EHI_029560	Glutamine--fructose-6-phosphate transaminase (isomerizing)	0	4	-
EHI_177540	Thymidine kinase	0	4	-
EHI_120630	VASt domain-containing protein	0	4	-
EHI_133540	DNA double-strand break repair Rad50 ATPase	0	4	-
EHI_050660	Calponin-homology (CH) domain-containing protein	0	4	-
EHI_181530	Rhodanese domain-containing protein	0	3	-
EHI_120860	Serine/threonine-protein kinase ATR	0	3	-
EHI_134030	D-glycerate dehydrogenase	0	3	-
EHI_106260	EF-hand domain-containing protein	0	3	-
EHI_148770	HECT domain-containing protein	0	3	-
EHI_094090	Aldose 1-epimerase	0	3	-
EHI_024590	Sec7 domain protein	0	3	-
EHI_181240	Rab B GTPase	0	3	-
EHI_098420	Pyruvate kinase	0	3	-
EHI_117890	Rab family GTPase	0	3	-
EHI_147720	Serine/threonine-protein phosphatase	0	3	-
EHI_159840	RING-type domain-containing protein	0	3	-
EHI_064590	Phage protein	0	3	-
EHI_152280	Serine palmitoyltransferase, putative	0	3	-
EHI_015420	Serine/threonine protein kinase	0	3	-
EHI_163570	PlsC domain-containing protein	0	3	-
EHI_175400	Rhodanese domain-containing protein	0	3	-
EHI_044200	GRAM domain-containing protein	0	3	-
EHI_091090	Ras family GTPase	0	3	-
EHI_129740	Rab family GTPase	0	3	-
EHI_085050	ABM domain-containing protein	0	3	-
EHI_048270	Sec7 domain protein	0	3	-
EHI_182470	Nuclear transport factor 2	0	3	-
EHI_055690	80 kDa MCM3-associated protein	0	3	-
EHI_031250	Signal peptidase, putative	0	3	-
EHI_065810	Radical SAM domain protein	0	3	-
EHI_068210	HAD hydrolase, family IA, variant 3	0	3	-
EHI_009560	Pecanex-like protein	0	3	-
EHI_114200	SAPS-domain-containing protein	0	3	-
EHI_010510	PH domain-containing protein	0	3	-
EHI_138460	Papain family cysteine protease domain containing protein	0	3	-
EHI_092280	GPI-anchor transamidase, putative	0	3	-
EHI_162340	Serine/threonine kinase 3, putative	0	3	-
EHI_007950	Villidin, putative	0	3	-
EHI_148990	Heat shock protein 70, putative	0	2	-
EHI_079300	Long-chain-fatty-acid--CoA ligase, putative	0	2	-
EHI_027550	Thioredoxin, putative	0	2	-
EHI_103590	ATP-dependent 6-phosphofructokinase	0	2	-
EHI_162540	Vacuolar protein sorting 26	0	2	-
EHI_010710	Ig-like domain-containing protein	0	2	-
EHI_035550	Regulator of nonsense transcripts, putative	0	2	-
EHI_121900	NAD(P)-dependent oxidoreductase	0	2	-
EHI_082600	DEAD/DEAH box helicase, putative	0	2	-
EHI_035500	Protein kinase, putative	0	2	-
EHI_042980	Initiation factor eIF-2B delta subunit, putative	0	2	-
EHI_031240	Serine/threonine-protein phosphatase	0	2	-
EHI_179920	Dopey_N domain-containing protein	0	2	-
EHI_098850	Serine/threonine-protein phosphatase 2A activator	0	2	-
EHI_153660	ER membrane protein complex subunit 2	0	2	-
EHI_093130	EhSec1 (Fragment)	0	2	-
EHI_111750	Importin alpha re-exporter, putative	0	2	-
EHI_160870	RGS domain-containing protein	0	2	-
EHI_153780	Midasin	0	2	-
EHI_125710	Uncharacterized protein	0	2	-
EHI_135190	Protein kinase, putative	0	2	-
EHI_103300	Eukaryotic translation initiation factor 4C	0	2	-
EHI_073480	ADP-ribosylation factor, putative	0	2	-
EHI_155730	1-acyl-glycerol-3-phosphate acyltransferase, putative	0	2	-
EHI_177340	MMS1_N domain-containing protein	0	2	-
EHI_044190	Non-specific serine/threonine protein kinase	0	2	-
EHI_068190	Leucine-rich repeat containing protein	0	2	-
EHI_067870	Ras-GAP domain-containing protein	0	2	-
EHI_192520	Transcriptional coactivator, putative	0	2	-
EHI_182970	Endoplasmic reticulum-Golgi intermediate compartment protein 3	0	2	-
EHI_065840	Ubiquitin-like protein ATG12	0	2	-
EHI_038680	Rab family GTPase (Fragment)	0	2	-
EHI_124580	UDP-N-acetylglucosamine transporter, putative	0	2	-
EHI_080880	NPL domain-containing protein	0	2	-
EHI_051850	Beige/BEACH domain containing protein	0	2	-
EHI_006190	Protein farnesyltransferase subunit beta	0	2	-
EHI_105200	RNA recognition motif domain containing protein	0	2	-
EHI_095030	Pru domain-containing protein	0	2	-
EHI_051810	CCDC93_CC domain-containing protein	0	2	-
EHI_192750	SMP-LTD domain-containing protein	0	2	-
EHI_025820	Trafficking protein particle complex subunit	0	2	-
EHI_039040	E3 ubiquitin-protein ligase	0	2	-
EHI_119370	SPRY domain protein	0	2	-
EHI_010060	RNA recognition motif domain containing protein	0	2	-
EHI_121860	Microsomal signal peptidase subunit, putative	0	2	-
EHI_011900	PRA1 family protein	0	2	-
EHI_000790	TLDc domain-containing protein	0	2	-
EHI_141830	Threonylcarbamoyladenosine tRNA methylthiotransferase	0	2	-
EHI_053620	DH domain-containing protein	0	2	-
EHI_096520	Vacuolar protein sorting 35, putative	0	2	-
EHI_105300	Cell division control protein, putative	0	2	-
EHI_085710	DUF4304 domain-containing protein	0	2	-
EHI_092660	NUC173 domain-containing protein	0	2	-
EHI_148200	Serine/threonine-protein kinase, putative	0	2	-
EHI_177640	Axoneme-associated protein mst101	0	2	-
EHI_081280	Rho guanine nucleotide exchange factor, putative	0	2	-
EHI_151990	RNA-binding protein, putative	0	2	-
EHI_048860	U3 small nucleolar ribonucleo protein protein MPP10, putative	0	2	-
EHI_024670	DUF1681 domain-containing protein	0	2	-
EHI_091560	B30.2/SPRY domain-containing protein	0	2	-
EHI_174140	Ras-GAP domain-containing protein	0	2	-
EHI_194470	VHS domain-containing protein	0	2	-
EHI_155490	Heat shock protein 70, putative	0	2	-
EHI_178580	ATP-binding cassette protein, putative	0	2	-
EHI_105240	BAR/SH3 domain containing protein	0	2	-
EHI_159770	Leucine-rich repeat containing protein	0	2	-
EHI_117470	Calmodulin, putative	0	2	-
EHI_153590	Beta/alpha-amylase, putative	0	2	-
EHI_103610	Protein kinase, putative	0	2	-
EHI_021190	Uncharacterized protein	0	2	-
EHI_192280	Mic1 domain-containing protein	0	2	-
EHI_127420	Cell division control protein CDC24, putative	0	2	-
EHI_096670	Importin-11	6	122	20.3333
EHI_092360	CLASP_N domain-containing protein	7	91	13
EHI_105170	Armadillo-type fold,Armadillo-like helical	5	56	11.2
EHI_192460	Diaphanous protein, homolog 1, putative	7	65	9.28571
EHI_164460	Leucine-rich repeat containing protein	5	43	8.6
EHI_053850	Uncharacterized protein	2	15	7.5
EHI_122800	Coronin	14	93	6.64286
EHI_177190	Calponin-homology (CH) domain-containing protein	10	57	5.7
EHI_009570	Gelsolin repeat protein, putative	7	38	5.42857
EHI_086030	DNA double-strand break repair Rad50 ATPase	2	10	5
EHI_007480	Villin, putative	7	35	5
EHI_154330	Fimbrin	14	62	4.42857
EHI_163580	Actin, putative	3	13	4.33333
EHI_007000	WH2 domain-containing protein	4	16	4
EHI_039330	Eukaryotic translation initiation factor 5B	5	19	3.8
EHI_021270	Villidin, putative	8	30	3.75
EHI_045440	Ubiquitin carboxyl-terminal hydrolase domain containing protein	3	11	3.66667
EHI_067970	Chorein, putative	6	22	3.66667
EHI_001100	VWFA domain-containing protein	2	7	3.5
EHI_110180	Myosin heavy chain	290	1015	3.5
EHI_072110	Guanine nucleotide exchange factor	3	10	3.33333
EHI_084660	DNA double-strand break repair Rad50 ATPase	4	13	3.25
EHI_148890	Calmodulin, putative	7	22	3.14286
EHI_023500	Calmodulin, putative	10	31	3.1
EHI_006130	Phosphatidylinositol 3-kinase, putative	2	6	3
EHI_068340	WW domain-containing protein	2	6	3
EHI_103440	Actin-related protein 2/3 complex subunit 5	4	12	3
EHI_140720	Myosin heavy chain	55	155	2.81818
EHI_002150	Ras-GAP domain-containing protein	3	8	2.66667
EHI_013190	RING-type domain-containing protein	5	13	2.6
EHI_103790	Spindle pole body component	5	13	2.6
EHI_050800	Papain family cysteine protease domain containing protein	2	5	2.5
EHI_168390	EF-hand calcium-binding domain containing protein	2	5	2.5
EHI_197810	Actin, putative	2	5	2.5
EHI_011530	Ubiquitin-protein ligase, putative	4	10	2.5
EHI_153160	Transmembrane protein	4	10	2.5
EHI_005020	F-actin-capping protein subunit beta	9	22	2.44444
EHI_182570	Portal protein	5	12	2.4
EHI_047800	Uncharacterized protein	3	7	2.33333
EHI_096250	ER membrane protein complex subunit 1	3	7	2.33333
EHI_100490	18S rRNA aminocarboxypropyltransferase	4	9	2.25
EHI_173480	Uncharacterized protein	4	9	2.25
EHI_001050	EhSec13 (Fragment)	8	18	2.25
EHI_033740	F-actin-capping protein subunit alpha	16	36	2.25
EHI_025370	Uncharacterized protein	11	23	2.09091
EHI_091250	Arp2/3 complex 34 kDa subunit	19	39	2.05263
EHI_110810	Unconventional myosin IB	93	190	2.04301
EHI_110000	Secreted protein	2	4	2
EHI_118040	Molybdenum cofactor synthesis protein3, putative	2	4	2
EHI_194490	Uncharacterized protein	2	4	2
EHI_112820	TLDc domain-containing protein	2	4	2
EHI_068500	Membrane protein insertase YidC	2	4	2
EHI_042250	Rab family GTPase (Fragment)	2	4	2
EHI_140680	Mic1 domain-containing protein	2	4	2
EHI_166360	Uncharacterized protein	2	4	2
EHI_179950	CULLIN_2 domain-containing protein	2	4	2
EHI_079890	Rab family GTPase (Fragment)	2	4	2
EHI_016120	EF-hand calcium-binding domain containing protein	2	4	2
EHI_153490	Inositol polyphosphate 5-phosphatase, putative	3	6	2
EHI_069950	C2 domain containing protein	3	6	2
EHI_098190	Queuosine salvage protein	3	6	2
EHI_087840	Chorein N-terminal domain-containing protein	3	6	2
EHI_042130	FAT domain-containing protein	3	6	2
EHI_127830	Long-chain-fatty-acid--CoA ligase, putative	3	6	2
EHI_011660	Calponin-homology (CH) domain-containing protein	3	6	2
EHI_172500	Rap/Ran GTPase activating protein	3	6	2
EHI_096560	Phosphatidylinositol 3-kinase	3	6	2
EHI_161890	SPRY domain protein	3	6	2
EHI_069210	AAA family ATPase, putative	3	6	2
EHI_188850	Venom polypeptide	3	6	2
EHI_117960	Rab family GTPase	4	8	2
EHI_118080	Protein kinase, putative	4	8	2
EHI_074180	Cysteine proteinase 1, putative	6	12	2
EHI_054180	Protein SEY1 homolog 2	7	14	2
EHI_161020	TLDc domain-containing protein	8	16	2
