# Supplementary material for: EhRacM differentially regulates macropinocytosis and motility in the enteric protozoan parasite Entamoeba histolytica
Source: PLoS Pathog. 2024 Nov 13;20(11):e1012364. doi: 10.1371/journal.ppat.1012364 (PMC11560011; doi:10.1371/journal.ppat.1012364)
Supplement: S1 Data — (XLSX) [file ppat.1012364.s030.xlsx]

## Sheet: Fig1B
Target gene	Ehrho/Ehrac gs			psAP2 (mock)
Ehrho1B	17.4949	16.7644	14.814	20.4962	18.7662	22.7566
EhracA2	8.68883	8.67719	8.81818	7.34852	8.62488	9.22002
EhracC	1.59871	1.49718	1.49079	2.45289	1.99812	2.21477
EhracD1	8.05162	8.90554	8.52536	18.317	20.9272	24.5478
EhracG	7.53013	8.32483	8.18864	9.79015	9.46125	11.271
EhRacJ	0.563144	0.496182	0.478629	8.1358	7.56725	8.8185
EhracM	0.084271	0.089737	0.088874	0.879954	1.00018	0.951818
EhRacP	1.65009	1.5913	1.83671	3.51435	3.49977	4.32256
EhracQ	8.40642	8.68608	8.72644	7.88926	8.51579	10.7807
Target gene	P value	Mean of Ehrho/Ehrac gs	Mean of psAP2 (mock)	SE of difference
Ehrho1B	0.037272	16.36	20.67	1.405
EhracA2	0.583114	8.728	8.398	0.5539
EhracC	0.006985	1.529	2.222	0.1359
EhracD1	0.002188	8.494	21.26	1.823
EhracG	0.023792	8.015	10.17	0.6083
EhRacJ	3e-05	0.5127	8.174	0.3626
EhracM	1.6e-05	0.08763	0.944	0.03497
EhRacP	0.001775	1.693	3.779	0.2818
EhracQ	0.633449	8.606	9.062	0.884

## Sheet: Fig2A
Incubation Time [min]	psAP2 (mock)			EhracM gs			EhracJ gs
15	17.2324	19.9654	19.516	28.3647	31.7079	26.7201	19.1793	19.9059	20.6775
30	30.3487	35.7749	35.3552	55.3359	60.5087	49.3432	35.8001	37.5481	39.0018
60	65.5884	63.7249	59.2583	111.272	100.144	82.1884	72.7426	64.6268	66.783
90	84.3745	85.8965	82.2749	147.296	128.234	111.491	100.32	90.5846	90.8216
120	100	100	100	177	138.142	119.746	115.63	101.431	97.3087
Šídák's multiple comparisons test	Adjusted P Value	Mean 1	Mean 2	SE of diff.
15
psAP2 (mock) vs. EhracM gs	0.4276	18.9	28.93	8.426
psAP2 (mock) vs. EhracJ gs	0.9909	18.9	19.92	8.426
30
psAP2 (mock) vs. EhracM gs	0.0343	33.83	55.06	8.426
psAP2 (mock) vs. EhracJ gs	0.8913	33.83	37.45	8.426
60
psAP2 (mock) vs. EhracM gs	0.0005	62.86	97.87	8.426
psAP2 (mock) vs. EhracJ gs	0.7905	62.86	68.05	8.426
90
psAP2 (mock) vs. EhracM gs	<0.0001	84.18	129	8.426
psAP2 (mock) vs. EhracJ gs	0.4487	84.18	93.91	8.426
120
psAP2 (mock) vs. EhracM gs	<0.0001	100	145	8.426
psAP2 (mock) vs. EhracJ gs	0.8185	100	104.8	8.426

## Sheet: Fig2B
	psAP2 (mock)			EhracM gs			EhracJ gs
Mean Cell Volume [µm^3]	10901.1	11116.5	11116.5	12969.2	13606.7	13772.8	8702.43	10759.1	10157.9
Dunnett's multiple comparisons test	Adjusted P Value	Mean 1	Mean 2	Mean Diff.	SE of diff.
psAP2 (mock) vs. EhracM gs	0.0077	11045	13450	-2405	540.3
psAP2 (mock) vs. EhracJ gs	0.1243	11045	9873	1172	540.3

## Sheet: Fig3B_TotalDistance
Total Distance [µm]
psAP2 (mock)	EhracM gs		Unpaired t test
51.47	46.47		P value	0.1292
51.44	62.29		Mean of psAP2 (mock)	111.1
55.36	61.68		Mean of EhracM gs	119.3
57.64	71.86
57.9	75.05
62.82	76.96
66.43	80.56
71.6	85.09
76.18	87.64
80.25	89.37
78.12	93.99
80.12	98.63
78.49	101.69
83.65	106.55
81.21	110.69
81.17	114.6
87.75	117.21
88.58	119.53
93.04	126.4
92.64	128.16
97.72	136.11
100.13	136.36
101.98	142.01
102.37	148.69
120.86	150.09
127.73	198.35
131.16	54.56
131.94	68.17
141.01	82.07
149.25	83.51
49.46	84.11
49.91	83.76
51.99	86.52
52.95	88.41
55.12	91.57
57.53	92.81
57.67	92.67
60.48	91.99
62.56	95.2
68.1	98.84
71.37	99.57
74.12	104.27
75.64	103.71
79.46	104.78
78.31	107.89
80.81	110.36
82.41	112.14
88.34	114.99
89.58	117.62
89.81	118.06
92.31	121.59
96.47	126.01
106.06	133.81
101.33	138.44
102.1	146.76
103.29	151.92
110.84	161.35
111.13	162.88
114.95	169.62
114.91	175.38
117.85	195.99
124.86	204.16
127.44	209.62
131.99	216.18
58.99	261.52
64.07	355.07
65.63	55.52
65.53	57.59
67.97	66.94
69.17	68.29
70.9	69.95
73.46	71.86
74.81	78.16
74.66	79.11
75.11	83.44
80.02	86.41
83.91	93.52
82.33	92.06
83.88	93.62
84.83	98.58
84.51	97.94
87.7	101.06
87.94	99.17
93.9	103.06
92.78	109.63
91.94	111.29
96.52	119.77
98.34	121.91
97.06	126.11
101.5	130.89
103.09	133.53
100.58	137.91
105.67	146.99
104.99	149.97
107.86	153.71
116.32	153.79
114.67	152.06
117.64	163.03
121.34	162.97
125.22	210.66
128.72	209.9
127.16	64.54
133.22	75.47
131.21	92.14
136.31	98.55
136.56	102.71
140.18	104.94
154.78	111.67
155.99	117.13
159.8	118.12
159.23	118.18
168.07	121.7
166.03	121.63
171.68	130.13
178.66	128.2
68.65	135.27
80.16	141.83
81.62	145.57
80.78	159.76
83.53	176.35
88.78	191.86
89.85
114.64
113.95
114.58
125.97
127.54
131.09
135.78
134.33
137.78
141.22
149.74
154.14
161.55
168.09
167.4
176.08
177.54
179.96
183.95
189.67
190.46
193.13
199.6
198.4
198.96
200.47
205.63
208.15
209
215.05
218.35
231.29

## Sheet: Fig3B_NetDistance
Net Distance [µm]
psAP2 (mock)	EhracM gs		Unpaired t test
35.26	16.4		P value	<0.0001
40.01	26.52		Mean of psAP2 (mock)	65.15
25.47	13.35		Mean of EhracM gs	45.36
22.12	14.79
22.87	45.58
51.5	33.54
21.16	44.86
56.82	21.1
68.45	27.82
51.24	45.1
62.42	35.14
67.71	28.27
43.9	67.98
52.28	53.54
59.4	52.82
69.98	23.32
29.72	58.3
49.48	35.38
62.38	69.34
74.4	52.05
69.1	47.96
78.78	62.77
81.62	102.37
74.03	62.21
106.52	69.16
96.84	103.16
84.05	6.05
89.49	24.14
109.2	41.93
120.4	20.24
34.13	11.96
29.08	11.72
29.02	46.6
42.6	11.87
33.95	46.02
41.77	34.08
32.72	26.71
43.79	31.67
50.18	27.85
36.97	11.38
62.7	13.45
56.72	42.34
64.79	30.74
60.1	22.87
47.22	6.05
68.67	40.21
69.2	49.6
73.33	12.18
46.34	36.89
76.76	53.29
63.18	25.37
72.49	66.05
48.95	22.45
68.69	17.57
53.68	32.18
81.94	20.08
100.51	91.35
53.37	56.07
85.13	41.77
61.71	100.14
77.52	68.79
43.14	55.58
87.65	10.35
117.61	24.19
41.19	16.56
26.39	198.14
6.3	14.5
40.53	39.27
13.86	41.74
50.05	29.27
46.26	47.33
57.28	44.69
46.55	32.04
60.58	22.71
45.06	22.44
24.34	65.96
20.37	50.79
46.05	45.79
31.17	33.94
40.68	41.88
35.82	44.82
60.53	42.45
54.45	66.43
78.82	39.53
32.53	59.02
36.05	29.82
80.9	58.43
40.57	26.97
69.1	78.37
82	42.47
80.4	81.35
69.62	76
34.92	67
90.26	99.11
88.19	63.27
77.7	100.64
102.89	56.03
93.56	0.37
45.26	95.11
88.82	70.05
12.09	66.43
53.6	20.69
83.76	49.73
69.12	37.37
48.33	36.35
22.37	59.1
95.83	45.36
85.44	43.39
57.95	85.32
20.56	75.69
65.39	25.23
106.87	39.01
60.21	41.6
116.72	60.45
22.16	44.74
0.78	42.18
66.36	34.75
1.75	50.54
22.47	18.61
73.74	53.02
69.87	109.82
62.72
49.62
66.87
48.39
46.33
93.7
83.52
54.26
64.57
25.37
48.08
62.89
18.67
36.57
59.11
90.1
140.26
132.12
130.79
51.19
139.99
164.01
162.76
132.56
165.52
56.47
46.85
153.04
48.71
140.19
143.58
192.78
134.29

## Sheet: Fig3B_MaximumDistance
Maximum Distance [µm]
psAP2 (mock)	EhracM gs		Unpaired t test
2	1.27		P value	0.2722
1.44	4		Mean of psAP2 (mock)	4.437
4	3.25		Mean of EhracM gs	4.751
1.75	4.04
1.96	2.61
3.11	4.62
9.8	2.82
2.67	2.53
2.72	3.57
5.47	4.72
3.46	3.99
3.57	4.01
1.93	4.84
3.4	3.99
4.75	5.01
2.41	5.02
7.91	4.35
3.52	4.9
3.79	4.91
2.29	4.28
7.42	3.67
3.23	5.52
2.49	4.84
2.59	6.41
3.52	4.95
5.4	5.94
10.02	1.9
5.02	3.06
11.45	4.58
6.17	4.12
1.36	2.47
1.71	4.21
2.62	3.93
2.15	3.52
2.12	3.13
2.34	4.11
2.46	3.87
1.59	4.02
2.51	4.21
2.32	3.13
2.1	3.9
1.98	4.23
2.99	4.89
4.24	3.9
2.3	4.72
2.21	6.12
4.19	5.89
3.09	3.53
3.96	3.72
2.06	4.41
2.4	3.93
2.79	11.53
14.12	6.1
3.74	5.85
3.02	6.13
3.16	5.82
2.85	5.24
3.91	10.46
2.44	5.39
2.8	5.18
3.45	7.02
2.8	6.26
3.24	5.98
3.97	7.06
2.35	6.97
1.72	7.93
1.77	2.29
3.06	2.01
2.28	3.19
2.1	5.01
2.38	3.42
2.34	4.26
3.71	2.92
2.14	3.33
8.13	3.42
1.94	3.1
4.76	3.44
2.68	5.38
2.57	2.7
4.59	4.07
3.18	3.1
2.33	5.79
5.01	3.19
5.7	4.53
3.29	5.86
3.92	4.07
2.73	4.8
3.55	4.63
3.65	14.29
3.17	3.86
6.72	4.33
3.59	5.01
2.86	7.3
2.57	3.81
3.46	7.58
4.2	5.35
2.92	6.18
3.89	3.6
4.68	5.24
6.19	7.11
5.96	5.94
2.91	2.77
4.6	3.72
4.06	4.07
9.14	3.82
6.83	13.34
5.86	3.82
3.73	3.86
4.39	3.85
5.34	4.82
3.97	5.51
10.42	3.6
11.35	4.92
6.52	4.52
6.13	4.24
1.79	4.55
2.13	5.65
3.12	5.17
8.95	5.53
2.26	4.96
4.26	5.52
2.14
13.51
4.57
3.7
12.06
4.51
3.87
4.84
4.93
4.04
5.66
6.54
4.56
5.21
5.53
3.97
5.09
5.05
6.82
8.43
5.17
5.83
12.29
11.9
7.04
4.59
5.28
13.16
5.86
5.63
6.01
5.45
5.94

## Sheet: Fig3B_Linearity
Linearity of Forward Progression
psAP2 (mock)	EhracM gs		Unpaired t test
0.68	0.35		P value	<0.0001
0.77	0.43		Mean of psAP2 (mock)	0.597
0.46	0.22		Mean of EhracM gs	0.3863
0.38	0.21
0.4	0.61
0.82	0.44
0.32	0.56
0.79	0.25
0.9	0.32
0.64	0.51
0.8	0.37
0.85	0.29
0.56	0.67
0.63	0.5
0.73	0.48
0.86	0.2
0.34	0.5
0.56	0.3
0.67	0.55
0.8	0.41
0.72	0.35
0.79	0.46
0.8	0.72
0.72	0.42
0.88	0.46
0.76	0.52
0.64	0.11
0.68	0.35
0.77	0.51
0.8	0.24
0.69	0.14
0.58	0.14
0.56	0.54
0.8	0.13
0.62	0.5
0.73	0.37
0.57	0.29
0.72	0.34
0.8	0.29
0.54	0.11
0.88	0.14
0.77	0.41
0.86	0.3
0.76	0.22
0.6	0.06
0.85	0.36
0.84	0.44
0.83	0.11
0.52	0.31
0.85	0.45
0.68	0.21
0.75	0.52
0.49	0.17
0.68	0.13
0.53	0.22
0.79	0.13
0.91	0.57
0.48	0.34
0.74	0.25
0.54	0.57
0.66	0.35
0.35	0.27
0.69	0.05
0.89	0.11
0.7	0.06
0.42	0.56
0.1	0.26
0.63	0.68
0.21	0.62
0.73	0.43
0.65	0.68
0.79	0.62
0.61	0.41
0.81	0.29
0.59	0.27
0.3	0.76
0.24	0.54
0.56	0.5
0.37	0.36
0.49	0.42
0.42	0.46
0.69	0.42
0.62	0.67
0.86	0.38
0.35	0.54
0.4	0.27
0.84	0.49
0.41	0.22
0.69	0.62
0.81	0.32
0.78	0.61
0.68	0.55
0.33	0.46
0.86	0.66
0.8	0.41
0.67	0.65
0.9	0.37
0.8	0
0.37	0.58
0.72	0.33
0.09	0.32
0.42	0.32
0.63	0.66
0.52	0.41
0.35	0.37
0.17	0.58
0.7	0.43
0.55	0.39
0.37	0.73
0.13	0.64
0.41	0.21
0.64	0.32
0.36	0.34
0.69	0.46
0.12	0.35
0.01	0.31
0.83	0.24
0.02	0.35
0.28	0.12
0.88	0.3
0.79	0.57
0.7
0.43
0.59
0.42
0.37
0.73
0.64
0.4
0.48
0.18
0.34
0.42
0.12
0.23
0.35
0.54
0.8
0.74
0.73
0.28
0.74
0.86
0.84
0.66
0.84
0.28
0.23
0.74
0.23
0.67
0.67
0.88
0.58

## Sheet: Fig3B_ConfinementRatio
Confinement Ratio
psAP2 (mock)	EhracM gs		Unpaired t test
0.69	0.35		P value	<0.0001
0.78	0.43		Mean of psAP2 (mock)	0.5964
0.46	0.22		Mean of EhracM gs	0.3864
0.38	0.21
0.4	0.61
0.82	0.44
0.32	0.56
0.79	0.25
0.9	0.32
0.64	0.5
0.8	0.37
0.85	0.29
0.56	0.67
0.62	0.5
0.73	0.48
0.86	0.2
0.34	0.5
0.56	0.3
0.67	0.55
0.8	0.41
0.71	0.35
0.79	0.46
0.8	0.72
0.72	0.42
0.88	0.46
0.76	0.52
0.64	0.11
0.68	0.35
0.77	0.51
0.81	0.24
0.69	0.14
0.58	0.14
0.56	0.54
0.8	0.13
0.62	0.5
0.73	0.37
0.57	0.29
0.72	0.34
0.8	0.29
0.54	0.12
0.88	0.14
0.77	0.41
0.86	0.3
0.76	0.22
0.6	0.06
0.85	0.36
0.84	0.44
0.83	0.11
0.52	0.31
0.85	0.45
0.68	0.21
0.75	0.52
0.46	0.17
0.68	0.13
0.53	0.22
0.79	0.13
0.91	0.57
0.48	0.34
0.74	0.25
0.54	0.57
0.66	0.35
0.35	0.27
0.69	0.05
0.89	0.11
0.7	0.06
0.41	0.56
0.1	0.26
0.62	0.68
0.2	0.62
0.72	0.43
0.65	0.68
0.78	0.62
0.62	0.41
0.81	0.29
0.6	0.27
0.3	0.76
0.24	0.54
0.56	0.5
0.37	0.36
0.48	0.42
0.42	0.46
0.69	0.42
0.62	0.67
0.84	0.38
0.35	0.54
0.39	0.27
0.84	0.49
0.41	0.22
0.71	0.62
0.81	0.32
0.78	0.61
0.69	0.55
0.33	0.46
0.86	0.66
0.82	0.41
0.67	0.65
0.9	0.37
0.8	0
0.37	0.58
0.71	0.33
0.09	0.32
0.42	0.32
0.63	0.66
0.53	0.41
0.35	0.37
0.16	0.58
0.68	0.43
0.55	0.39
0.37	0.73
0.13	0.64
0.41	0.21
0.64	0.32
0.36	0.34
0.68	0.46
0.12	0.35
0.01	0.31
0.83	0.25
0.02	0.35
0.28	0.12
0.88	0.3
0.79	0.57
0.7
0.43
0.59
0.42
0.37
0.73
0.64
0.4
0.48
0.18
0.34
0.42
0.12
0.23
0.35
0.54
0.8
0.74
0.73
0.28
0.74
0.86
0.84
0.66
0.83
0.28
0.23
0.74
0.23
0.67
0.67
0.88
0.58

## Sheet: Fig4C
Distance [µm]	Relative Fluorescence Intensity (a.u.)
0	0
0.0556	0
0.1111	0
0.1667	0
0.2222	0
0.2778	0
0.3333	0
0.3889	0
0.4444	0
0.5	0
0.5556	0
0.6111	0
0.6667	0
0.7222	0
0.7778	0
0.8333	0
0.8889	0
0.9444	0
1	0
1.0556	0
1.1111	0
1.1667	0
1.2222	0
1.2778	0
1.3333	0
1.3889	0
1.4444	0
1.5	0
1.5556	0
1.6111	0
1.6667	0
1.7222	0
1.7778	0
1.8333	0
1.8889	0
1.9444	0
2	0
2.0556	0
2.1111	0
2.1667	0
2.2222	0
2.2778	0
2.3333	0
2.3889	0
2.4444	0
2.5	0
2.5556	0
2.6111	0
2.6667	0
2.7222	0
2.7778	0
2.8333	0
2.8889	0
2.9444	0
3	0
3.0556	0
3.1111	0
3.1667	0
3.2222	0
3.2778	0
3.3333	0
3.3889	0
3.4444	0
3.5	0.2398
3.5556	0.6334
3.6111	0.9062
3.6667	1.3091
3.7222	1.0384
3.7778	1.0821
3.8333	1.8692
3.8889	3.641
3.9444	4.9446
4	5.463
4.0556	5.5967
4.1111	6.1871
4.1667	7.1082
4.2222	8.9892
4.2778	11.493
4.3333	14.2878
4.3889	18.0667
4.4444	22.1479
4.5	28.3892
4.5556	32.4365
4.6111	35.4929
4.6667	40.1369
4.7222	43.8741
4.7778	48.3846
4.8333	53.6042
4.8889	57.7896
4.9444	59.6832
5	60.7239
5.0556	61.0357
5.1111	61.9026
5.1667	60.0574
5.2222	54.1305
5.2778	47.7892
5.3333	45.4726
5.3889	43.1088
5.4444	39.984
5.5	38.4457
5.5556	37.5312
5.6111	37.6856
5.6667	38.5327
5.7222	40.2776
5.7778	43.5952
5.8333	46.3868
5.8889	48.5305
5.9444	51.0008
6	53.5372
6.0556	54.2607
6.1111	54.4491
6.1667	54.7537
6.2222	53.6266
6.2778	51.3686
6.3333	48.8114
6.3889	48.3725
6.4444	48.7661
6.5	49.6586
6.5556	51.6852
6.6111	54.6923
6.6667	56.8253
6.7222	57.1053
6.7778	57.6459
6.8333	57.8055
6.8889	56.369
6.9444	55.475
7	53.6779
7.0556	51.4598
7.1111	48.0975
7.1667	44.5625
7.2222	41.2694
7.2778	38.5984
7.3333	37.9633
7.3889	35.8801
7.4444	32.7258
7.5	28.931
7.5556	25.1355
7.6111	25.0036
7.6667	25.4049
7.7222	24.5181
7.7778	23.6219
7.8333	25.5855
7.8889	30.577
7.9444	31.7085
8	32.5043
8.0556	33.8292
8.1111	34.0933
8.1667	33.6997
8.2222	32.4794
8.2778	33.219
8.3333	35.6062
8.3889	35.5765
8.4444	34.4623
8.5	38.058
8.5556	39.8844
8.6111	39.6165
8.6667	41.452
8.7222	46.4504
8.7778	50.0448
8.8333	54.7382
8.8889	55.767
8.9444	55.6965
9	56.3737
9.0556	65.2268
9.1111	72.8721
9.1667	76.9954
9.2222	79.3922
9.2778	81.0312
9.3333	79.0885
9.3889	76.2251
9.4444	74.9963
9.5	75.4377
9.5556	76.001
9.6111	75.13
9.6667	71.7415
9.7222	65.8201
9.7778	61.6668
9.8333	59.5015
9.8889	55.2891
9.9444	50.8868
10	47.7725
10.0556	45.5631
10.1111	45.4229
10.1667	45.6027
10.2222	44.453
10.2778	40.783
10.3333	38.3693
10.3889	36.979
10.4444	36.5023
10.5	35.9511
10.5556	35.9265
10.6111	36.5547
10.6667	37.3808
10.7222	39.1359
10.7778	42.4329
10.8333	45.6946
10.8889	48.8494
10.9444	51.3855
11	53.6084
11.0556	55.9253
11.1111	56.6956
11.1667	55.7331
11.2222	55.9476
11.2778	58.3397
11.3333	58.3578
11.3889	57.679
11.4444	55.4657
11.5	53.7976
11.5556	52.4264
11.6111	50.5102
11.6667	49.7832
11.7222	51.1528
11.7778	51.852
11.8333	52.2658
11.8889	54.0835
11.9444	60.2452
12	65.5687
12.0556	66.05
12.1111	63.3343
12.1667	62.1895
12.2222	63.9701
12.2778	60.5598
12.3333	54.4182
12.3889	47.6858
12.4444	41.8256
12.5	39.5313
12.5556	37.2873
12.6111	33.6307
12.6667	30.2808
12.7222	27.1798
12.7778	24.8497
12.8333	22.0902
12.8889	19.0167
12.9444	18.3317
13	20.4006
13.0556	21.7249
13.1111	17.8588
13.1667	15.013
13.2222	14.5971
13.2778	16.626
13.3333	17.101
13.3889	14.2614
13.4444	11.3066
13.5	10.3333
13.5556	10.1707
13.6111	10.3989
13.6667	11.2505
13.7222	12.0037
13.7778	13.2041
13.8333	13.8611
13.8889	10.8245
13.9444	9.0147
14	7.6855
14.0556	8.179
14.1111	10.5286
14.1667	11.4994
14.2222	8.02
14.2778	7.2176
14.3333	7.6744
14.3889	9.4414
14.4444	11.1086
14.5	12.0431
14.5556	12.5944
14.6111	14.1974
14.6667	15.0311
14.7222	15.7644
14.7778	15.9854
14.8333	12.68
14.8889	11.1707
14.9444	12.0526
15	12.506
15.0556	13.2212
15.1111	16.452
15.1667	18.5606
15.2222	19.0912
15.2778	19.4926
15.3333	20.1059
15.3889	21.5206
15.4444	23.2435
15.5	24.4869
15.5556	25.8882
15.6111	27.4216
15.6667	27.9601
15.7222	27.9596
15.7778	28.9228
15.8333	30.7785
15.8889	30.6612
15.9444	28.0699
16	27.8866
16.0556	29.5061
16.1111	33.0648
16.1667	36.8349
16.2222	39.6369
16.2778	42.5543
16.3333	44.7811
16.3889	46.6999
16.4444	48.9668
16.5	51.126
16.5556	54.5162
16.6111	56.9418
16.6667	59.7493
16.7222	62.5308
16.7778	63.4007
16.8333	64.6013
16.8889	63.7409
16.9444	61.003
17	57.5645
17.0556	54.1747
17.1111	53.3725
17.1667	54.3673
17.2222	53.5365
17.2778	53.1506
17.3333	52.4611
17.3889	51.3743
17.4444	53.2387
17.5	55.3513
17.5556	55.7748
17.6111	53.3226
17.6667	50.0052
17.7222	48.5576
17.7778	48.0819
17.8333	46.1194
17.8889	44.4611
17.9444	44.1444
18	44.0047
18.0556	43.9185
18.1111	44.7738
18.1667	44.5651
18.2222	42.3394
18.2778	39.7955
18.3333	38.6786
18.3889	38.3479
18.4444	38.4228
18.5	38.0091
18.5556	38.2242
18.6111	40.3358
18.6667	43.8176
18.7222	46.3333
18.7778	46.3333
18.8333	47.1313
18.8889	50.5748
18.9444	54.0325
19	56.6689
19.0556	57.6027
19.1111	56.3555
19.1667	53.6297
19.2222	49.5907
19.2778	45.6264
19.3333	43.5541
19.3889	41.0904
19.4444	35.663
19.5	34.5521
19.5556	34.6452
19.6111	35
19.6667	34.7593
19.7222	32.8493
19.7778	35.4179
19.8333	38.9217
19.8889	42.0945
19.9444	44.8564
20	46.269
20.0556	48.4804
20.1111	49.5504
20.1667	48.8995
20.2222	47.9638
20.2778	47.3361
20.3333	44.9135
20.3889	42.077
20.4444	42.2224
20.5	44.5135
20.5556	42.2736
20.6111	36.3139
20.6667	33.6924
20.7222	32.4118
20.7778	31.455
20.8333	31.0548
20.8889	31.5062
20.9444	30.683
21	29.6891
21.0556	29
21.1111	30.0576
21.1667	29.7506
21.2222	28.5189
21.2778	28.449
21.3333	28.6613
21.3889	26.3455
21.4444	25.2985
21.5	25.2267
21.5556	25.1809
21.6111	24.7873
21.6667	24.7816
21.7222	25.3201
21.7778	26.9091
21.8333	29.0777
21.8889	31.5242
21.9444	31.385
22	30.1939
22.0556	30.1276
22.1111	29.9516
22.1667	29.755
22.2222	30.4845
22.2778	31.0492
22.3333	31.3363
22.3889	32.8121
22.4444	34.9476
22.5	36.4008
22.5556	36.3134
22.6111	35.4023
22.6667	38.6941
22.7222	39.7628
22.7778	37.2278
22.8333	34.3987
22.8889	31.8886
22.9444	29.5137
23	27.5136
23.0556	25.3142
23.1111	24.2111
23.1667	23.6861
23.2222	22.926
23.2778	21.396
23.3333	20.4481
23.3889	20.9158
23.4444	20.6139
23.5	20.141
23.5556	22.1381
23.6111	24.2029
23.6667	24.6507
23.7222	22.7821
23.7778	20.7099
23.8333	18.4097
23.8889	17.1554
23.9444	18.3996
24	18.6865
24.0556	18.3135
24.1111	19.0376
24.1667	19.902
24.2222	19.6825
24.2778	17.9462
24.3333	17.6457
24.3889	18.3374
24.4444	18.9681
24.5	20.7252
24.5556	24.1236
24.6111	26.0093
24.6667	26.5614
24.7222	27.6344
24.7778	28
24.8333	28.0128
24.8889	28.6701
24.9444	29.7855
25	30.107
25.0556	29.8133
25.1111	29.6533
25.1667	30.8675
25.2222	32.7031
25.2778	33.5308
25.3333	34.6917
25.3889	33.8619
25.4444	30.9395
25.5	29.9861
25.5556	29.4767
25.6111	28.0422
25.6667	27.0285
25.7222	27.8415
25.7778	27.8901
25.8333	24.3531
25.8889	21.0557
25.9444	20.2924
26	20.8403
26.0556	21.7931
26.1111	23.3639
26.1667	24.1267
26.2222	24.9744
26.2778	26.7013
26.3333	29.0527
26.3889	30.7792
26.4444	33.2346
26.5	33.998
26.5556	34.4854
26.6111	36.6788
26.6667	38.9179
26.7222	40.5731
26.7778	41.5878
26.8333	42.9052
26.8889	44.7084
26.9444	46.155
27	44.5211
27.0556	45.2697
27.1111	46.6336
27.1667	44.3635
27.2222	39.6322
27.2778	33.4353
27.3333	29.9609
27.3889	27.947
27.4444	27.2988
27.5	25.9538
27.5556	26.1159
27.6111	25.3382
27.6667	21.835
27.7222	17.9429
27.7778	17.3426
27.8333	17.1618
27.8889	15.9978
27.9444	14.6596
28	14.0953
28.0556	12.9431
28.1111	11.6495
28.1667	10.1769
28.2222	8.8864
28.2778	9.5755
28.3333	11.4306
28.3889	12.2383
28.4444	10.0705
28.5	8.3297
28.5556	8.2349
28.6111	8.58
28.6667	8.2303
28.7222	8.3333
28.7778	8.8923
28.8333	8.7667
28.8889	8.6647
28.9444	10.0628
29	12.0549
29.0556	11.2242
29.1111	9.0194
29.1667	8.4886
29.2222	10.4516
29.2778	12.8013
29.3333	14.3068
29.3889	14.1082
29.4444	12.6807
29.5	11.0491
29.5556	11.168
29.6111	11.8944
29.6667	12.6148
29.7222	13.3891
29.7778	14.8789
29.8333	17.1851
29.8889	17.6998
29.9444	18.0098
30	19.4525
30.0556	23.5278
30.1111	27.7532
30.1667	30.1626
30.2222	34.1685
30.2778	40.1642
30.3333	47.2015
30.3889	52.7289
30.4444	58.7176
30.5	65.2771
30.5556	69.362
30.6111	71.9886
30.6667	72.8954
30.7222	69.8703
30.7778	69.3983
30.8333	71.0777
30.8889	71.269
30.9444	66.9943
31	61.7739
31.0556	63.9665
31.1111	67.2401
31.1667	66.7971
31.2222	64.8159
31.2778	65.8821
31.3333	64.6978
31.3889	66.6563
31.4444	65.422
31.5	58.8781
31.5556	52.9204
31.6111	46.1761
31.6667	42.6357
31.7222	38.708
31.7778	32.9081
31.8333	27.3378
31.8889	22.575
31.9444	18.9009
32	16.2943
32.0556	14.4053
32.1111	12.696
32.1667	10.6859
32.2222	12.1454
32.2778	13
32.3333	12.8723
32.3889	11.9623
32.4444	10.5769
32.5	10.161
32.5556	10.7578
32.6111	10.4149
32.6667	8.9627
32.7222	8.3434
32.7778	8.1269
32.8333	7.4413
32.8889	7.9967
32.9444	8.4153
33	7.4353
33.0556	8.1933
33.1111	8.3333
33.1667	8.2486
33.2222	7.7145
33.2778	9.1125
33.3333	9.8187
33.3889	8.758
33.4444	5.874
33.5	4.7952
33.5556	7.1247
33.6111	9.1076
33.6667	10.5622
33.7222	11.9321
33.7778	12.5246
33.8333	11.2308
33.8889	9.849
33.9444	12.8896
34	14.9968
34.0556	15.8734
34.1111	18.1977
34.1667	19.5713
34.2222	22.8557
34.2778	29.4285
34.3333	36.8499
34.3889	46.2123
34.4444	55.4576
34.5	63.0093
34.5556	69.7285
34.6111	75.4675
34.6667	76.8932
34.7222	76.4871
34.7778	75.6245
34.8333	72.8235
34.8889	66.6953
34.9444	60.6155
35	56.5171
35.0556	52.8746
35.1111	48.4683
35.1667	43.2587
35.2222	39.0102
35.2778	36.9615
35.3333	36.7913
35.3889	36.1863
35.4444	36.4262
35.5	36.5539
35.5556	35.9405
35.6111	36.3223
35.6667	35.578
35.7222	32.8999
35.7778	30.4532
35.8333	28.4542
35.8889	26.0764
35.9444	23.7601
36	22.4237
36.0556	22.1179
36.1111	21.762
36.1667	20.847
36.2222	20
36.2778	18.9955
36.3333	17.153
36.3889	16.9894
36.4444	18.4886
36.5	20.4251
36.5556	21.5318
36.6111	20.8578
36.6667	19.4919
36.7222	19.6419
36.7778	20.4431
36.8333	19.2546
36.8889	18.2013
36.9444	17.6783
37	16.9767
37.0556	16.4309
37.1111	18.3734
37.1667	20.6123
37.2222	21.9416
37.2778	18.9688
37.3333	16.6576
37.3889	17.2253
37.4444	16.9081
37.5	16.8448
37.5556	17.169
37.6111	18.1287
37.6667	19.7922
37.7222	19.9243
37.7778	17.0844
37.8333	14.3518
37.8889	14.8018
37.9444	17.2344
38	17.7067
38.0556	15.7296
38.1111	15.0084
38.1667	15.5959
38.2222	15.5409
38.2778	14.5076
38.3333	13.2948
38.3889	13.0945
38.4444	14.82
38.5	15.0357
38.5556	13.7398
38.6111	13.8819
38.6667	16.147
38.7222	18.0445
38.7778	16.3368
38.8333	14.5274
38.8889	13.0553
38.9444	11.6212
39	11.6108
39.0556	12.4666
39.1111	12.4418
39.1667	12.633
39.2222	11.1618
39.2778	9.0893
39.3333	9.908
39.3889	12.4712
39.4444	13
39.5	13
39.5556	13.337
39.6111	14.3268
39.6667	15.155
39.7222	14.8144
39.7778	14.5057
39.8333	14.7495
39.8889	16.3966
39.9444	15.986
40	15.691
40.0556	16.161
40.1111	17.6743
40.1667	19.1362
40.2222	18.7632
40.2778	19.1594
40.3333	18.8893
40.3889	19.4522
40.4444	20.9408
40.5	23.7241
40.5556	24.695
40.6111	23.5476
40.6667	24.5115
40.7222	27.2725
40.7778	26.3424
40.8333	26.0694
40.8889	26.6413
40.9444	26.7322
41	27.893
41.0556	31.719
41.1111	36.3122
41.1667	41.5435
41.2222	46.3236
41.2778	50.0302
41.3333	54.8219
41.3889	61.3828
41.4444	66.9525
41.5	70.9995
41.5556	72.3943
41.6111	70.171
41.6667	67.2265
41.7222	63.8942
41.7778	61.2828
41.8333	58.8816
41.8889	56.2094
41.9444	53.8839
42	50.6729
42.0556	48.6009
42.1111	47.2843
42.1667	47.145
42.2222	48.5753
42.2778	49.1722
42.3333	48.8403
42.3889	48.5603
42.4444	49.4407
42.5	53.8073
42.5556	54.5995
42.6111	48.7666
42.6667	45.9105
42.7222	44.5415
42.7778	41.6879
42.8333	40.2542
42.8889	42.046
42.9444	41.4434
43	39.2876
43.0556	38.2325
43.1111	39.1146
43.1667	39.4289
43.2222	39.019
43.2778	38.7308
43.3333	39.7537
43.3889	40.7354
43.4444	41.7216
43.5	42.9758
43.5556	43.2121
43.6111	44.6503
43.6667	47.3426
43.7222	50.2269
43.7778	52.4631
43.8333	53.9456
43.8889	55.3754
43.9444	53.9488
44	52.7781
44.0556	54.5482
44.1111	55.3024
44.1667	54.3328
44.2222	52.0783
44.2778	50.9026
44.3333	51.8616
44.3889	52.3333
44.4444	51.8469
44.5	52.7687
44.5556	56.6763
44.6111	60.475
44.6667	63.8725
44.7222	63.1499
44.7778	60.9126
44.8333	57.845
44.8889	56.4744
44.9444	57.0849
45	56.6223
45.0556	55.1035
45.1111	52.1287
45.1667	47.0812
45.2222	41.5908
45.2778	38.953
45.3333	37.6733
45.3889	34.1717
45.4444	30.1887
45.5	23.8711
45.5556	18.957
45.6111	15.6216
45.6667	13.2078
45.7222	10.6948
45.7778	7.6481
45.8333	6.7206
45.8889	5.7213
45.9444	3.3173
46	2.1202
46.0556	0.6998
46.1111	0
46.1667	0
46.2222	0
46.2778	0
46.3333	0
46.3889	0
46.4444	0
46.5	0
46.5556	0
46.6111	0
46.6667	0
46.7222	0
46.7778	0
46.8333	0
46.8889	0
46.9444	0
47	0
47.0556	0
47.1111	0
47.1667	0
47.2222	0
47.2778	0
47.3333	0
47.3889	0
47.4444	0
47.5	0
47.5556	0
47.6111	0
47.6667	0
47.7222	0
47.7778	0
47.8333	0
47.8889	0
47.9444	0
48	0
48.0556	0

## Sheet: Fig5_0S
Distance [µm]	Relative Fluorescence Intensity (a.u.)
0	13
0.02066	12.5707
0.04132	12.4472
0.06198	12.2827
0.08264	12.4436
0.10331	12.8851
0.12397	13.3737
0.14463	13.9559
0.16529	14.2736
0.18595	14.6884
0.20661	14.876
0.22727	15.0962
0.24793	15.3292
0.2686	15.6163
0.28926	15.6667
0.30992	15.6022
0.33058	15.3333
0.35124	15.3789
0.3719	15.6013
0.39256	15.5895
0.41322	15.1127
0.43388	14.4017
0.45455	13.3635
0.47521	12.4476
0.49587	12.0916
0.51653	12.4251
0.53719	13.6214
0.55785	14.6566
0.57851	15.1983
0.59917	14.9698
0.61983	14.4171
0.6405	14.0988
0.66116	13.4673
0.68182	12.7588
0.70248	12.5336
0.72314	12.7943
0.7438	12.9174
0.76446	12.8036
0.78512	12.1591
0.80579	11.1168
0.82645	9.8511
0.84711	10.3032
0.86777	10.8688
0.88843	11.4939
0.90909	12.2278
0.92975	12.7655
0.95041	13.0838
0.97107	13.1725
0.99174	13.799
1.0124	14.2094
1.03306	14.6382
1.05372	14.9045
1.07438	14.3067
1.09504	12.8005
1.1157	11.8633
1.13636	11.4475
1.15702	11.3669
1.17769	11.7471
1.19835	12.2603
1.21901	12.1854
1.23967	12.0134
1.26033	11.8997
1.28099	12.1992
1.30165	13.0168
1.32231	13.6504
1.34298	14.0214
1.36364	14.598
1.3843	14.6734
1.40496	14.6298
1.42562	14.4824
1.44628	13.9679
1.46694	13.1423
1.4876	12.3601
1.50826	11.6047
1.52893	10.5444
1.54959	9.5963
1.57025	9.4087
1.59091	9.3159
1.61157	9.3333
1.63223	9.2567
1.65289	9.325
1.67355	9.0081
1.69421	8.34
1.71488	8.2551
1.73554	8.177
1.7562	8.1206
1.77686	7.8249
1.79752	7.3552
1.81818	7.1575
1.83884	7
1.8595	7.2077
1.88017	7.3659
1.90083	7.6137
1.92149	7.768
1.94215	7.6848
1.96281	7.7864
1.98347	8.01
2.00413	8.3665
2.02479	9.0905
2.04545	9.2191
2.06612	9.0365
2.08678	8.0856
2.10744	7.0714
2.1281	5.9555
2.14876	5.4229
2.16942	6.0486
2.19008	6.9665
2.21074	7.4054
2.23141	7.9926
2.25207	8.4355
2.27273	8.4176
2.29339	8.1876
2.31405	8.278
2.33471	8.2722
2.35537	8.7353
2.37603	9.2412
2.39669	9.3512
2.41736	8.9928
2.43802	8.6932
2.45868	8.5433
2.47934	8.1675
2.5	7.9774
2.52066	8.0519
2.54132	8.4768
2.56198	9.4593
2.58264	10.3636
2.60331	11.7203
2.62397	13.0704
2.64463	13.9732
2.66529	13.598
2.68595	13.2781
2.70661	13.1464
2.72727	12.8057
2.74793	12.5092
2.76859	12.7223
2.78926	12.9845
2.80992	13.902
2.83058	14.7638
2.85124	15.7856
2.8719	16.8275
2.89256	17.297
2.91322	17.7554
2.93388	18.4855
2.95455	18.8559
2.97521	18.8466
2.99587	18.0515
3.01653	17.3566
3.03719	17.2046
3.05785	17.672
3.07851	18.6091
3.09917	19.7919
3.11983	20.4436
3.1405	20.0007
3.16116	19.1559
3.18182	17.3987
3.20248	15.5935
3.22314	14.7822
3.2438	15.0586
3.26446	15.3384
3.28512	16.1675
3.30579	16.5544
3.32645	16.995
3.34711	17.0691
3.36777	16.4944
3.38843	16.3273
3.40909	16.5664
3.42975	17.1126
3.45041	18.1242
3.47107	19.3183
3.49174	20.1156
3.5124	20.6784
3.53306	20.7588
3.55372	20.196
3.57438	19.4858
3.59504	18.4657
3.6157	17.2879
3.63636	16.6361
3.65702	15.952
3.67769	15.4104
3.69835	15.1888
3.71901	15.2563
3.73967	15.4021
3.76033	16.2379
3.78099	17.0645
3.80165	18.1038
3.82231	19.1206
3.84298	19.633
3.86364	19.7279
3.8843	19.4061
3.90496	18.9732
3.92562	18.3417
3.94628	17.895
3.96694	18.1346
3.9876	18.888
4.00826	19.6844
4.02893	20.9626
4.04959	22.1655
4.07025	22.8023
4.09091	22.5777
4.11157	22.3333

[truncated: 29 more sheets: Fig5_17.452S, Fig5_27.419S, Fig5_41.176S, Fig5_67.363S, Fig8_0S, Fig8_29.226S, Fig8_43.062S, Fig8_49.941S, Fig8_58.227S, Fig9A, Fig9B, FigS2, FigS3A, FigS3B, FigS3C, FigS3D, FigS4, FigS5A, FigS5B, FigS8B …]
